# Supplementary material for: Evading native restriction-modification systems improves electroporation efficiency of the methanotroph Methylococcus capsulatus Bath
Source: Appl Environ Microbiol. 2026 Jun 12;92(7):e00538-26. doi: 10.1128/aem.00538-26 (PMC13390346; doi:10.1128/aem.00538-26)
Supplement: Tables S1, S2, and S7 — Mapped sgRNA reads and BlastP results. [file aem.00538-26-s0002.xlsx]

## Sheet: Table S1
Table S1. Extracted sgRNA target sequences mapped to the synthesized sgRNA reference library.
sgRNA target	Raw Read Count
gene-MCA_RS00390	1
gene-MCA_RS00390	1
gene-MCA_RS00390	2
gene-MCA_RS00390	2
gene-MCA_RS00390	3
gene-MCA_RS00390	11
gene-MCA_RS00390	0
gene-MCA_RS00390	0
gene-MCA_RS00390	0
gene-MCA_RS00390	0
gene-MCA_RS00390	0
gene-MCA_RS00390	0
gene-MCA_RS00390	0
gene-MCA_RS00390	0
gene-MCA_RS00390	0
gene-MCA_RS00625	1
gene-MCA_RS00625	1
gene-MCA_RS00625	3
gene-MCA_RS00625	5
gene-MCA_RS00625	19
gene-MCA_RS00625	0
gene-MCA_RS00625	0
gene-MCA_RS00625	0
gene-MCA_RS00625	0
gene-MCA_RS00625	0
gene-MCA_RS00625	0
gene-MCA_RS00625	0
gene-MCA_RS00625	0
gene-MCA_RS00625	0
gene-MCA_RS00625	0
gene-MCA_RS00720	1
gene-MCA_RS00720	2
gene-MCA_RS00720	2
gene-MCA_RS00720	173
gene-MCA_RS00720	0
gene-MCA_RS00720	0
gene-MCA_RS00720	0
gene-MCA_RS00720	0
gene-MCA_RS00720	0
gene-MCA_RS00720	0
gene-MCA_RS00720	0
gene-MCA_RS00720	0
gene-MCA_RS00720	0
gene-MCA_RS00720	0
gene-MCA_RS00720	0
gene-MCA_RS00780	1
gene-MCA_RS00780	1
gene-MCA_RS00780	1
gene-MCA_RS00780	0
gene-MCA_RS00780	0
gene-MCA_RS00780	0
gene-MCA_RS00780	0
gene-MCA_RS00780	0
gene-MCA_RS00780	0
gene-MCA_RS00780	0
gene-MCA_RS00780	0
gene-MCA_RS00780	0
gene-MCA_RS00780	0
gene-MCA_RS00780	0
gene-MCA_RS00780	0
gene-MCA_RS00785	2
gene-MCA_RS00785	5
gene-MCA_RS00785	37
gene-MCA_RS00785	160
gene-MCA_RS00785	0
gene-MCA_RS00785	0
gene-MCA_RS00785	0
gene-MCA_RS00785	0
gene-MCA_RS00785	0
gene-MCA_RS00785	0
gene-MCA_RS00785	0
gene-MCA_RS00785	0
gene-MCA_RS00785	0
gene-MCA_RS00785	0
gene-MCA_RS00785	0
gene-MCA_RS00895	1
gene-MCA_RS00895	4
gene-MCA_RS00895	6
gene-MCA_RS00895	0
gene-MCA_RS00895	0
gene-MCA_RS00895	0
gene-MCA_RS00895	0
gene-MCA_RS00895	0
gene-MCA_RS00895	0
gene-MCA_RS00895	0
gene-MCA_RS00895	0
gene-MCA_RS00895	0
gene-MCA_RS00895	0
gene-MCA_RS00895	0
gene-MCA_RS00895	0
gene-MCA_RS00900	1
gene-MCA_RS00900	1
gene-MCA_RS00900	1
gene-MCA_RS00900	2
gene-MCA_RS00900	3
gene-MCA_RS00900	0
gene-MCA_RS00900	0
gene-MCA_RS00900	0
gene-MCA_RS00900	0
gene-MCA_RS00900	0
gene-MCA_RS00900	0
gene-MCA_RS00900	0
gene-MCA_RS00900	0
gene-MCA_RS00900	0
gene-MCA_RS00900	0
gene-MCA_RS00950	1
gene-MCA_RS00950	1
gene-MCA_RS00950	2
gene-MCA_RS00950	4
gene-MCA_RS00950	0
gene-MCA_RS00950	0
gene-MCA_RS00950	0
gene-MCA_RS00950	0
gene-MCA_RS00950	0
gene-MCA_RS00950	0
gene-MCA_RS00950	0
gene-MCA_RS00950	0
gene-MCA_RS00950	0
gene-MCA_RS00950	0
gene-MCA_RS00950	0
gene-MCA_RS00955	1
gene-MCA_RS00955	2
gene-MCA_RS00955	115
gene-MCA_RS00955	0
gene-MCA_RS00955	0
gene-MCA_RS00955	0
gene-MCA_RS00955	0
gene-MCA_RS00955	0
gene-MCA_RS00955	0
gene-MCA_RS00955	0
gene-MCA_RS00955	0
gene-MCA_RS00955	0
gene-MCA_RS00955	0
gene-MCA_RS00955	0
gene-MCA_RS00955	0
gene-MCA_RS01205	1
gene-MCA_RS01205	2
gene-MCA_RS01205	3
gene-MCA_RS01205	0
gene-MCA_RS01205	0
gene-MCA_RS01205	0
gene-MCA_RS01205	0
gene-MCA_RS01205	0
gene-MCA_RS01205	0
gene-MCA_RS01205	0
gene-MCA_RS01205	0
gene-MCA_RS01205	0
gene-MCA_RS01205	0
gene-MCA_RS01205	0
gene-MCA_RS01205	0
gene-MCA_RS01295	1
gene-MCA_RS01295	1
gene-MCA_RS01295	2
gene-MCA_RS01295	2
gene-MCA_RS01295	2
gene-MCA_RS01295	7
gene-MCA_RS01295	0
gene-MCA_RS01295	0
gene-MCA_RS01295	0
gene-MCA_RS01295	0
gene-MCA_RS01295	0
gene-MCA_RS01295	0
gene-MCA_RS01295	0
gene-MCA_RS01295	0
gene-MCA_RS01295	0
gene-MCA_RS01310	1
gene-MCA_RS01310	1
gene-MCA_RS01310	1
gene-MCA_RS01310	0
gene-MCA_RS01310	0
gene-MCA_RS01310	0
gene-MCA_RS01310	0
gene-MCA_RS01310	0
gene-MCA_RS01310	0
gene-MCA_RS01310	0
gene-MCA_RS01310	0
gene-MCA_RS01310	0
gene-MCA_RS01310	0
gene-MCA_RS01310	0
gene-MCA_RS01310	0
gene-MCA_RS01445	1
gene-MCA_RS01445	1
gene-MCA_RS01445	2
gene-MCA_RS01445	2
gene-MCA_RS01445	2
gene-MCA_RS01445	5
gene-MCA_RS01445	142
gene-MCA_RS01445	0
gene-MCA_RS01445	0
gene-MCA_RS01445	0
gene-MCA_RS01445	0
gene-MCA_RS01445	0
gene-MCA_RS01445	0
gene-MCA_RS01445	0
gene-MCA_RS01445	0
gene-MCA_RS01515	1
gene-MCA_RS01515	1
gene-MCA_RS01515	2
gene-MCA_RS01515	2
gene-MCA_RS01515	4
gene-MCA_RS01515	0
gene-MCA_RS01515	0
gene-MCA_RS01515	0
gene-MCA_RS01515	0
gene-MCA_RS01515	0
gene-MCA_RS01515	0
gene-MCA_RS01515	0
gene-MCA_RS01515	0
gene-MCA_RS01515	0
gene-MCA_RS01515	0
gene-MCA_RS01570	1
gene-MCA_RS01570	1
gene-MCA_RS01570	1
gene-MCA_RS01570	1
gene-MCA_RS01570	1
gene-MCA_RS01570	2
gene-MCA_RS01570	2
gene-MCA_RS01570	9
gene-MCA_RS01570	0
gene-MCA_RS01570	0
gene-MCA_RS01570	0
gene-MCA_RS01570	0
gene-MCA_RS01570	0
gene-MCA_RS01570	0
gene-MCA_RS01570	0
gene-MCA_RS01695	1
gene-MCA_RS01695	2
gene-MCA_RS01695	2
gene-MCA_RS01695	3
gene-MCA_RS01695	53
gene-MCA_RS01695	245
gene-MCA_RS01695	0
gene-MCA_RS01695	0
gene-MCA_RS01695	0
gene-MCA_RS01695	0
gene-MCA_RS01695	0
gene-MCA_RS01695	0
gene-MCA_RS01695	0
gene-MCA_RS01695	0
gene-MCA_RS01695	0
gene-MCA_RS01710	1
gene-MCA_RS01710	1
gene-MCA_RS01710	2
gene-MCA_RS01710	72
gene-MCA_RS01710	0
gene-MCA_RS01710	0
gene-MCA_RS01710	0
gene-MCA_RS01710	0
gene-MCA_RS01710	0
gene-MCA_RS01710	0
gene-MCA_RS01710	0
gene-MCA_RS01710	0
gene-MCA_RS01710	0
gene-MCA_RS01710	0
gene-MCA_RS01710	0
gene-MCA_RS01785	2
gene-MCA_RS01785	2
gene-MCA_RS01785	98
gene-MCA_RS01785	0
gene-MCA_RS01785	0
gene-MCA_RS01785	0
gene-MCA_RS01785	0
gene-MCA_RS01785	0
gene-MCA_RS01785	0
gene-MCA_RS01785	0
gene-MCA_RS01785	0
gene-MCA_RS01785	0
gene-MCA_RS01785	0
gene-MCA_RS01785	0
gene-MCA_RS01785	0
gene-MCA_RS01790	1
gene-MCA_RS01790	1
gene-MCA_RS01790	3
gene-MCA_RS01790	0
gene-MCA_RS01790	0
gene-MCA_RS01790	0
gene-MCA_RS01790	0
gene-MCA_RS01790	0
gene-MCA_RS01790	0
gene-MCA_RS01790	0
gene-MCA_RS01790	0
gene-MCA_RS01790	0
gene-MCA_RS01790	0
gene-MCA_RS01790	0
gene-MCA_RS01790	0
gene-MCA_RS01830	1
gene-MCA_RS01830	1
gene-MCA_RS01830	4
gene-MCA_RS01830	0
gene-MCA_RS01830	0
gene-MCA_RS01830	0
gene-MCA_RS01830	0
gene-MCA_RS01830	0
gene-MCA_RS01830	0
gene-MCA_RS01830	0
gene-MCA_RS01830	0
gene-MCA_RS01830	0
gene-MCA_RS01830	0
gene-MCA_RS01830	0
gene-MCA_RS01830	0
gene-MCA_RS02125	1
gene-MCA_RS02125	2
gene-MCA_RS02125	2
gene-MCA_RS02125	0
gene-MCA_RS02125	0
gene-MCA_RS02125	0
gene-MCA_RS02125	0
gene-MCA_RS02125	0
gene-MCA_RS02125	0
gene-MCA_RS02125	0
gene-MCA_RS02125	0
gene-MCA_RS02125	0
gene-MCA_RS02125	0
gene-MCA_RS02125	0
gene-MCA_RS02125	0
gene-MCA_RS02130	1
gene-MCA_RS02130	1
gene-MCA_RS02130	1
gene-MCA_RS02130	37
gene-MCA_RS02130	155
gene-MCA_RS02130	0
gene-MCA_RS02130	0
gene-MCA_RS02130	0
gene-MCA_RS02130	0
gene-MCA_RS02130	0
gene-MCA_RS02130	0
gene-MCA_RS02130	0
gene-MCA_RS02130	0
gene-MCA_RS02130	0
gene-MCA_RS02130	0
gene-MCA_RS02210	1
gene-MCA_RS02210	4
gene-MCA_RS02210	0
gene-MCA_RS02210	0
gene-MCA_RS02210	0
gene-MCA_RS02210	0
gene-MCA_RS02210	0
gene-MCA_RS02210	0
gene-MCA_RS02210	0
gene-MCA_RS02210	0
gene-MCA_RS02210	0
gene-MCA_RS02210	0
gene-MCA_RS02210	0
gene-MCA_RS02210	0
gene-MCA_RS02210	0
gene-MCA_RS02215	1
gene-MCA_RS02215	1
gene-MCA_RS02215	1
gene-MCA_RS02215	13
gene-MCA_RS02215	23
gene-MCA_RS02215	0
gene-MCA_RS02215	0
gene-MCA_RS02215	0
gene-MCA_RS02215	0
gene-MCA_RS02215	0
gene-MCA_RS02215	0
gene-MCA_RS02215	0
gene-MCA_RS02215	0
gene-MCA_RS02215	0
gene-MCA_RS02215	0
gene-MCA_RS02255	1
gene-MCA_RS02255	1
gene-MCA_RS02255	1
gene-MCA_RS02255	1
gene-MCA_RS02255	2
gene-MCA_RS02255	2
gene-MCA_RS02255	61
gene-MCA_RS02255	0
gene-MCA_RS02255	0
gene-MCA_RS02255	0
gene-MCA_RS02255	0
gene-MCA_RS02255	0
gene-MCA_RS02255	0
gene-MCA_RS02255	0
gene-MCA_RS02255	0
gene-MCA_RS02265	1
gene-MCA_RS02265	1
gene-MCA_RS02265	1
gene-MCA_RS02265	2
gene-MCA_RS02265	0
gene-MCA_RS02265	0
gene-MCA_RS02265	0
gene-MCA_RS02265	0
gene-MCA_RS02265	0
gene-MCA_RS02265	0
gene-MCA_RS02265	0
gene-MCA_RS02265	0
gene-MCA_RS02265	0
gene-MCA_RS02265	0
gene-MCA_RS02265	0
gene-MCA_RS02270	1
gene-MCA_RS02270	6
gene-MCA_RS02270	0
gene-MCA_RS02270	0
gene-MCA_RS02270	0
gene-MCA_RS02270	0
gene-MCA_RS02270	0
gene-MCA_RS02270	0
gene-MCA_RS02270	0
gene-MCA_RS02270	0
gene-MCA_RS02270	0
gene-MCA_RS02270	0
gene-MCA_RS02270	0
gene-MCA_RS02270	0
gene-MCA_RS02270	0
gene-MCA_RS02455	2
gene-MCA_RS02455	2
gene-MCA_RS02455	12
gene-MCA_RS02455	0
gene-MCA_RS02455	0
gene-MCA_RS02455	0
gene-MCA_RS02455	0
gene-MCA_RS02455	0
gene-MCA_RS02455	0
gene-MCA_RS02455	0
gene-MCA_RS02455	0
gene-MCA_RS02455	0
gene-MCA_RS02455	0
gene-MCA_RS02455	0
gene-MCA_RS02455	0
gene-MCA_RS02685	1
gene-MCA_RS02685	1
gene-MCA_RS02685	1
gene-MCA_RS02685	2
gene-MCA_RS02685	4
gene-MCA_RS02685	7
gene-MCA_RS02685	0
gene-MCA_RS02685	0
gene-MCA_RS02685	0
gene-MCA_RS02685	0
gene-MCA_RS02685	0
gene-MCA_RS02685	0
gene-MCA_RS02685	0
gene-MCA_RS02685	0
gene-MCA_RS02685	0
gene-MCA_RS02755	1
gene-MCA_RS02755	1
gene-MCA_RS02755	102
gene-MCA_RS02755	0
gene-MCA_RS02755	0
gene-MCA_RS02755	0
gene-MCA_RS02755	0
gene-MCA_RS02755	0
gene-MCA_RS02755	0
gene-MCA_RS02755	0
gene-MCA_RS02755	0
gene-MCA_RS02755	0
gene-MCA_RS02755	0
gene-MCA_RS02755	0
gene-MCA_RS02755	0
gene-MCA_RS02770	2
gene-MCA_RS02770	4
gene-MCA_RS02770	5
gene-MCA_RS02770	0
gene-MCA_RS02770	0
gene-MCA_RS02770	0
gene-MCA_RS02770	0
gene-MCA_RS02770	0
gene-MCA_RS02770	0
gene-MCA_RS02770	0
gene-MCA_RS02770	0
gene-MCA_RS02770	0
gene-MCA_RS02770	0
gene-MCA_RS02770	0
gene-MCA_RS02770	0
gene-MCA_RS02915	1
gene-MCA_RS02915	368
gene-MCA_RS02915	0
gene-MCA_RS02915	0
gene-MCA_RS02915	0
gene-MCA_RS02915	0
gene-MCA_RS02915	0
gene-MCA_RS02915	0
gene-MCA_RS02915	0
gene-MCA_RS02915	0
gene-MCA_RS02915	0
gene-MCA_RS02915	0
gene-MCA_RS02915	0
gene-MCA_RS02915	0
gene-MCA_RS02915	0
gene-MCA_RS03115	1
gene-MCA_RS03115	1
gene-MCA_RS03115	2
gene-MCA_RS03115	5
gene-MCA_RS03115	0
gene-MCA_RS03115	0
gene-MCA_RS03115	0
gene-MCA_RS03115	0
gene-MCA_RS03115	0
gene-MCA_RS03115	0
gene-MCA_RS03115	0
gene-MCA_RS03115	0
gene-MCA_RS03115	0
gene-MCA_RS03115	0
gene-MCA_RS03115	0
gene-MCA_RS03190	2
gene-MCA_RS03190	22
gene-MCA_RS03190	0
gene-MCA_RS03190	0
gene-MCA_RS03190	0
gene-MCA_RS03190	0
gene-MCA_RS03190	0
gene-MCA_RS03190	0
gene-MCA_RS03190	0
gene-MCA_RS03190	0
gene-MCA_RS03190	0
gene-MCA_RS03190	0
gene-MCA_RS03190	0
gene-MCA_RS03190	0
gene-MCA_RS03190	0
gene-MCA_RS03210	1
gene-MCA_RS03210	2
gene-MCA_RS03210	0
gene-MCA_RS03210	0
gene-MCA_RS03210	0
gene-MCA_RS03210	0
gene-MCA_RS03210	0
gene-MCA_RS03210	0
gene-MCA_RS03210	0
gene-MCA_RS03210	0
gene-MCA_RS03210	0
gene-MCA_RS03210	0
gene-MCA_RS03210	0
gene-MCA_RS03210	0
gene-MCA_RS03210	0
gene-MCA_RS03355	1
gene-MCA_RS03355	1
gene-MCA_RS03355	193
gene-MCA_RS03355	0
gene-MCA_RS03355	0
gene-MCA_RS03355	0
gene-MCA_RS03355	0
gene-MCA_RS03355	0
gene-MCA_RS03355	0
gene-MCA_RS03355	0
gene-MCA_RS03355	0
gene-MCA_RS03355	0
gene-MCA_RS03355	0
gene-MCA_RS03355	0
gene-MCA_RS03355	0
gene-MCA_RS03820	1
gene-MCA_RS03820	1
gene-MCA_RS03820	1
gene-MCA_RS03820	2
gene-MCA_RS03820	4
gene-MCA_RS03820	7
gene-MCA_RS03820	0
gene-MCA_RS03820	0
gene-MCA_RS03820	0
gene-MCA_RS03820	0
gene-MCA_RS03820	0
gene-MCA_RS03820	0
gene-MCA_RS03820	0
gene-MCA_RS03820	0
gene-MCA_RS03820	0
gene-MCA_RS03920	1
gene-MCA_RS03920	3
gene-MCA_RS03920	4
gene-MCA_RS03920	9
gene-MCA_RS03920	9
gene-MCA_RS03920	89
gene-MCA_RS03920	0
gene-MCA_RS03920	0
gene-MCA_RS03920	0
gene-MCA_RS03920	0
gene-MCA_RS03920	0
gene-MCA_RS03920	0
gene-MCA_RS03920	0
gene-MCA_RS03920	0
gene-MCA_RS03920	0
gene-MCA_RS03960	1
gene-MCA_RS03960	1
gene-MCA_RS03960	1
gene-MCA_RS03960	2
gene-MCA_RS03960	28
gene-MCA_RS03960	0
gene-MCA_RS03960	0
gene-MCA_RS03960	0
gene-MCA_RS03960	0
gene-MCA_RS03960	0
gene-MCA_RS03960	0
gene-MCA_RS03960	0
gene-MCA_RS03960	0
gene-MCA_RS03960	0
gene-MCA_RS03960	0
gene-MCA_RS04170	3
gene-MCA_RS04170	3
gene-MCA_RS04170	43
gene-MCA_RS04170	0
gene-MCA_RS04170	0
gene-MCA_RS04170	0
gene-MCA_RS04170	0
gene-MCA_RS04170	0
gene-MCA_RS04170	0
gene-MCA_RS04170	0
gene-MCA_RS04170	0
gene-MCA_RS04170	0
gene-MCA_RS04170	0
gene-MCA_RS04170	0
gene-MCA_RS04170	0
gene-MCA_RS04365	1
gene-MCA_RS04365	2
gene-MCA_RS04365	2
gene-MCA_RS04365	2
gene-MCA_RS04365	3
gene-MCA_RS04365	13
gene-MCA_RS04365	1042
gene-MCA_RS04365	0
gene-MCA_RS04365	0
gene-MCA_RS04365	0
gene-MCA_RS04365	0
gene-MCA_RS04365	0
gene-MCA_RS04365	0
gene-MCA_RS04365	0
gene-MCA_RS04365	0
gene-MCA_RS04375	1
gene-MCA_RS04375	1
gene-MCA_RS04375	8
gene-MCA_RS04375	14
gene-MCA_RS04375	71
gene-MCA_RS04375	0
gene-MCA_RS04375	0
gene-MCA_RS04375	0
gene-MCA_RS04375	0
gene-MCA_RS04375	0
gene-MCA_RS04375	0
gene-MCA_RS04375	0
gene-MCA_RS04375	0
gene-MCA_RS04375	0
gene-MCA_RS04375	0
gene-MCA_RS04425	1
gene-MCA_RS04425	1
gene-MCA_RS04425	1
gene-MCA_RS04425	3
gene-MCA_RS04425	0
gene-MCA_RS04425	0
gene-MCA_RS04425	0
gene-MCA_RS04425	0
gene-MCA_RS04425	0
gene-MCA_RS04425	0
gene-MCA_RS04425	0
gene-MCA_RS04425	0
gene-MCA_RS04425	0
gene-MCA_RS04425	0
gene-MCA_RS04425	0
gene-MCA_RS04780	1
gene-MCA_RS04780	2
gene-MCA_RS04780	2
gene-MCA_RS04780	2
gene-MCA_RS04780	3
gene-MCA_RS04780	19
gene-MCA_RS04780	0
gene-MCA_RS04780	0
gene-MCA_RS04780	0
gene-MCA_RS04780	0
gene-MCA_RS04780	0
gene-MCA_RS04780	0
gene-MCA_RS04780	0
gene-MCA_RS04780	0
gene-MCA_RS04780	0
gene-MCA_RS05010	1
gene-MCA_RS05010	1
gene-MCA_RS05010	15
gene-MCA_RS05010	22
gene-MCA_RS05010	0
gene-MCA_RS05010	0
gene-MCA_RS05010	0
gene-MCA_RS05010	0
gene-MCA_RS05010	0
gene-MCA_RS05010	0
gene-MCA_RS05010	0
gene-MCA_RS05010	0
gene-MCA_RS05010	0
gene-MCA_RS05010	0
gene-MCA_RS05010	0
gene-MCA_RS05075	1
gene-MCA_RS05075	2
gene-MCA_RS05075	2
gene-MCA_RS05075	2
gene-MCA_RS05075	2
gene-MCA_RS05075	0
gene-MCA_RS05075	0
gene-MCA_RS05075	0
gene-MCA_RS05075	0
gene-MCA_RS05075	0
gene-MCA_RS05075	0
gene-MCA_RS05075	0
gene-MCA_RS05075	0
gene-MCA_RS05075	0
gene-MCA_RS05075	0
gene-MCA_RS05310	1
gene-MCA_RS05310	1
gene-MCA_RS05310	2
gene-MCA_RS05310	0
gene-MCA_RS05310	0
gene-MCA_RS05310	0
gene-MCA_RS05310	0
gene-MCA_RS05310	0
gene-MCA_RS05310	0
gene-MCA_RS05310	0
gene-MCA_RS05310	0
gene-MCA_RS05310	0
gene-MCA_RS05310	0
gene-MCA_RS05310	0
gene-MCA_RS05310	0
gene-MCA_RS05355	1
gene-MCA_RS05355	2
gene-MCA_RS05355	3
gene-MCA_RS05355	3
gene-MCA_RS05355	4
gene-MCA_RS05355	0
gene-MCA_RS05355	0
gene-MCA_RS05355	0
gene-MCA_RS05355	0
gene-MCA_RS05355	0
gene-MCA_RS05355	0
gene-MCA_RS05355	0
gene-MCA_RS05355	0
gene-MCA_RS05355	0
gene-MCA_RS05355	0
gene-MCA_RS05435	1
gene-MCA_RS05435	1
gene-MCA_RS05435	1
gene-MCA_RS05435	2
gene-MCA_RS05435	4
gene-MCA_RS05435	64
gene-MCA_RS05435	65
gene-MCA_RS05435	0
gene-MCA_RS05435	0
gene-MCA_RS05435	0
gene-MCA_RS05435	0
gene-MCA_RS05435	0
gene-MCA_RS05435	0
gene-MCA_RS05435	0
gene-MCA_RS05435	0
gene-MCA_RS05535	1
gene-MCA_RS05535	3
gene-MCA_RS05535	4
gene-MCA_RS05535	12
gene-MCA_RS05535	67
gene-MCA_RS05535	0
gene-MCA_RS05535	0
gene-MCA_RS05535	0
gene-MCA_RS05535	0
gene-MCA_RS05535	0
gene-MCA_RS05535	0
gene-MCA_RS05535	0
gene-MCA_RS05535	0
gene-MCA_RS05535	0
gene-MCA_RS05535	0
gene-MCA_RS05575	1
gene-MCA_RS05575	0
gene-MCA_RS05575	0
gene-MCA_RS05575	0
gene-MCA_RS05575	0
gene-MCA_RS05575	0
gene-MCA_RS05575	0
gene-MCA_RS05575	0
gene-MCA_RS05575	0
gene-MCA_RS05575	0
gene-MCA_RS05575	0
gene-MCA_RS05575	0
gene-MCA_RS05575	0
gene-MCA_RS05575	0
gene-MCA_RS05575	0
gene-MCA_RS05760	1
gene-MCA_RS05760	1
gene-MCA_RS05760	10
gene-MCA_RS05760	0
gene-MCA_RS05760	0
gene-MCA_RS05760	0
gene-MCA_RS05760	0
gene-MCA_RS05760	0
gene-MCA_RS05760	0
gene-MCA_RS05760	0
gene-MCA_RS05760	0
gene-MCA_RS05760	0
gene-MCA_RS05760	0
gene-MCA_RS05760	0
gene-MCA_RS05760	0
gene-MCA_RS05810	1
gene-MCA_RS05810	1
gene-MCA_RS05810	1
gene-MCA_RS05810	2
gene-MCA_RS05810	0
gene-MCA_RS05810	0
gene-MCA_RS05810	0
gene-MCA_RS05810	0
gene-MCA_RS05810	0
gene-MCA_RS05810	0
gene-MCA_RS05810	0
gene-MCA_RS05810	0
gene-MCA_RS05810	0
gene-MCA_RS05810	0
gene-MCA_RS05810	0
gene-MCA_RS05880	1
gene-MCA_RS05880	1
gene-MCA_RS05880	1
gene-MCA_RS05880	1
gene-MCA_RS05880	1
gene-MCA_RS05880	30
gene-MCA_RS05880	70
gene-MCA_RS05880	0
gene-MCA_RS05880	0
gene-MCA_RS05880	0
gene-MCA_RS05880	0
gene-MCA_RS05880	0
gene-MCA_RS05880	0
gene-MCA_RS05880	0
gene-MCA_RS05880	0
gene-MCA_RS05945	1
gene-MCA_RS05945	1
gene-MCA_RS05945	3
gene-MCA_RS05945	4
gene-MCA_RS05945	21
gene-MCA_RS05945	60
gene-MCA_RS05945	0
gene-MCA_RS05945	0
gene-MCA_RS05945	0
gene-MCA_RS05945	0
gene-MCA_RS05945	0
gene-MCA_RS05945	0
gene-MCA_RS05945	0
gene-MCA_RS05945	0
gene-MCA_RS05945	0
gene-MCA_RS06100	1
gene-MCA_RS06100	2
gene-MCA_RS06100	3
gene-MCA_RS06100	192
gene-MCA_RS06100	0
gene-MCA_RS06100	0
gene-MCA_RS06100	0
gene-MCA_RS06100	0
gene-MCA_RS06100	0
gene-MCA_RS06100	0
gene-MCA_RS06100	0
gene-MCA_RS06100	0
gene-MCA_RS06100	0
gene-MCA_RS06100	0
gene-MCA_RS06100	0
gene-MCA_RS06190	1
gene-MCA_RS06190	1
gene-MCA_RS06190	2
gene-MCA_RS06190	11
gene-MCA_RS06190	177
gene-MCA_RS06190	0
gene-MCA_RS06190	0
gene-MCA_RS06190	0
gene-MCA_RS06190	0
gene-MCA_RS06190	0
gene-MCA_RS06190	0
gene-MCA_RS06190	0
gene-MCA_RS06190	0
gene-MCA_RS06190	0
gene-MCA_RS06190	0
gene-MCA_RS06710	1
gene-MCA_RS06710	1
gene-MCA_RS06710	1
gene-MCA_RS06710	2
gene-MCA_RS06710	2
gene-MCA_RS06710	0
gene-MCA_RS06710	0
gene-MCA_RS06710	0
gene-MCA_RS06710	0
gene-MCA_RS06710	0
gene-MCA_RS06710	0
gene-MCA_RS06710	0
gene-MCA_RS06710	0
gene-MCA_RS06710	0
gene-MCA_RS06710	0
gene-MCA_RS06740	2
gene-MCA_RS06740	9
gene-MCA_RS06740	0
gene-MCA_RS06740	0
gene-MCA_RS06740	0
gene-MCA_RS06740	0
gene-MCA_RS06740	0
gene-MCA_RS06740	0
gene-MCA_RS06740	0
gene-MCA_RS06740	0
gene-MCA_RS06740	0
gene-MCA_RS06740	0
gene-MCA_RS06740	0
gene-MCA_RS06740	0
gene-MCA_RS06740	0
gene-MCA_RS06800	1
gene-MCA_RS06800	1
gene-MCA_RS06800	2
gene-MCA_RS06800	6
gene-MCA_RS06800	0
gene-MCA_RS06800	0
gene-MCA_RS06800	0
gene-MCA_RS06800	0
gene-MCA_RS06800	0
gene-MCA_RS06800	0
gene-MCA_RS06800	0
gene-MCA_RS06800	0
gene-MCA_RS06800	0
gene-MCA_RS06800	0
gene-MCA_RS06800	0
gene-MCA_RS06865	1
gene-MCA_RS06865	3
gene-MCA_RS06865	19
gene-MCA_RS06865	0
gene-MCA_RS06865	0
gene-MCA_RS06865	0
gene-MCA_RS06865	0
gene-MCA_RS06865	0
gene-MCA_RS06865	0
gene-MCA_RS06865	0
gene-MCA_RS06865	0
gene-MCA_RS06865	0
gene-MCA_RS06865	0
gene-MCA_RS06865	0
gene-MCA_RS06865	0
gene-MCA_RS07090	1
gene-MCA_RS07090	1
gene-MCA_RS07090	2
gene-MCA_RS07090	5
gene-MCA_RS07090	0
gene-MCA_RS07090	0
gene-MCA_RS07090	0
gene-MCA_RS07090	0
gene-MCA_RS07090	0
gene-MCA_RS07090	0
gene-MCA_RS07090	0
gene-MCA_RS07090	0
gene-MCA_RS07090	0
gene-MCA_RS07090	0
gene-MCA_RS07090	0
gene-MCA_RS07110	1
gene-MCA_RS07110	1
gene-MCA_RS07110	1
gene-MCA_RS07110	1
gene-MCA_RS07110	2
gene-MCA_RS07110	43
gene-MCA_RS07110	0
gene-MCA_RS07110	0
gene-MCA_RS07110	0
gene-MCA_RS07110	0
gene-MCA_RS07110	0
gene-MCA_RS07110	0
gene-MCA_RS07110	0
gene-MCA_RS07110	0
gene-MCA_RS07110	0
gene-MCA_RS07135	1
gene-MCA_RS07135	1
gene-MCA_RS07135	2
gene-MCA_RS07135	2
gene-MCA_RS07135	3
gene-MCA_RS07135	4
gene-MCA_RS07135	282
gene-MCA_RS07135	0
gene-MCA_RS07135	0
gene-MCA_RS07135	0
gene-MCA_RS07135	0
gene-MCA_RS07135	0
gene-MCA_RS07135	0
gene-MCA_RS07135	0
gene-MCA_RS07135	0
gene-MCA_RS07480	1
gene-MCA_RS07480	1
gene-MCA_RS07480	1
gene-MCA_RS07480	2
gene-MCA_RS07480	2
gene-MCA_RS07480	59
gene-MCA_RS07480	0
gene-MCA_RS07480	0
gene-MCA_RS07480	0
gene-MCA_RS07480	0
gene-MCA_RS07480	0
gene-MCA_RS07480	0
gene-MCA_RS07480	0
gene-MCA_RS07480	0
gene-MCA_RS07480	0
gene-MCA_RS07580	1
gene-MCA_RS07580	2
gene-MCA_RS07580	2
gene-MCA_RS07580	3
gene-MCA_RS07580	0
gene-MCA_RS07580	0
gene-MCA_RS07580	0
gene-MCA_RS07580	0
gene-MCA_RS07580	0
gene-MCA_RS07580	0
gene-MCA_RS07580	0
gene-MCA_RS07580	0
gene-MCA_RS07580	0
gene-MCA_RS07580	0
gene-MCA_RS07580	0
gene-MCA_RS07625	1
gene-MCA_RS07625	1
gene-MCA_RS07625	2
gene-MCA_RS07625	2
gene-MCA_RS07625	2
gene-MCA_RS07625	0
gene-MCA_RS07625	0
gene-MCA_RS07625	0
gene-MCA_RS07625	0
gene-MCA_RS07625	0
gene-MCA_RS07625	0
gene-MCA_RS07625	0
gene-MCA_RS07625	0
gene-MCA_RS07625	0
gene-MCA_RS07625	0
gene-MCA_RS07630	2
gene-MCA_RS07630	2
gene-MCA_RS07630	4
gene-MCA_RS07630	8
gene-MCA_RS07630	0
gene-MCA_RS07630	0
gene-MCA_RS07630	0
gene-MCA_RS07630	0
gene-MCA_RS07630	0
gene-MCA_RS07630	0
gene-MCA_RS07630	0
gene-MCA_RS07630	0
gene-MCA_RS07630	0
gene-MCA_RS07630	0
gene-MCA_RS07630	0
gene-MCA_RS07680	1
gene-MCA_RS07680	2
gene-MCA_RS07680	3
gene-MCA_RS07680	58
gene-MCA_RS07680	0
gene-MCA_RS07680	0
gene-MCA_RS07680	0
gene-MCA_RS07680	0
gene-MCA_RS07680	0
gene-MCA_RS07680	0
gene-MCA_RS07680	0
gene-MCA_RS07680	0
gene-MCA_RS07680	0
gene-MCA_RS07680	0
gene-MCA_RS07680	0
gene-MCA_RS07730	1
gene-MCA_RS07730	1
gene-MCA_RS07730	1
gene-MCA_RS07730	1
gene-MCA_RS07730	1
gene-MCA_RS07730	2
gene-MCA_RS07730	14
gene-MCA_RS07730	0
gene-MCA_RS07730	0
gene-MCA_RS07730	0
gene-MCA_RS07730	0
gene-MCA_RS07730	0
gene-MCA_RS07730	0
gene-MCA_RS07730	0
gene-MCA_RS07730	0
gene-MCA_RS07880	1
gene-MCA_RS07880	1
gene-MCA_RS07880	2
gene-MCA_RS07880	198
gene-MCA_RS07880	0
gene-MCA_RS07880	0
gene-MCA_RS07880	0
gene-MCA_RS07880	0
gene-MCA_RS07880	0
gene-MCA_RS07880	0
gene-MCA_RS07880	0
gene-MCA_RS07880	0
gene-MCA_RS07880	0
gene-MCA_RS07880	0
gene-MCA_RS07880	0
gene-MCA_RS07920	1
gene-MCA_RS07920	1
gene-MCA_RS07920	7
gene-MCA_RS07920	9
gene-MCA_RS07920	9
gene-MCA_RS07920	158
gene-MCA_RS07920	0
gene-MCA_RS07920	0
gene-MCA_RS07920	0
gene-MCA_RS07920	0
gene-MCA_RS07920	0
gene-MCA_RS07920	0
gene-MCA_RS07920	0
gene-MCA_RS07920	0
gene-MCA_RS07920	0
gene-MCA_RS07965	1
gene-MCA_RS07965	2
gene-MCA_RS07965	3
gene-MCA_RS07965	5
gene-MCA_RS07965	31
gene-MCA_RS07965	156
gene-MCA_RS07965	0
gene-MCA_RS07965	0
gene-MCA_RS07965	0
gene-MCA_RS07965	0
gene-MCA_RS07965	0
gene-MCA_RS07965	0
gene-MCA_RS07965	0
gene-MCA_RS07965	0
gene-MCA_RS07965	0
gene-MCA_RS07995	0
gene-MCA_RS07995	0
gene-MCA_RS07995	0
gene-MCA_RS07995	0
gene-MCA_RS07995	0
gene-MCA_RS07995	0
gene-MCA_RS07995	0
gene-MCA_RS07995	0
gene-MCA_RS07995	0
gene-MCA_RS07995	0
gene-MCA_RS07995	0
gene-MCA_RS07995	0
gene-MCA_RS07995	0
gene-MCA_RS07995	0
gene-MCA_RS07995	0
gene-MCA_RS08105	1
gene-MCA_RS08105	1
gene-MCA_RS08105	1
gene-MCA_RS08105	1
gene-MCA_RS08105	2
gene-MCA_RS08105	4
gene-MCA_RS08105	4
gene-MCA_RS08105	190
gene-MCA_RS08105	0
gene-MCA_RS08105	0
gene-MCA_RS08105	0
gene-MCA_RS08105	0
gene-MCA_RS08105	0
gene-MCA_RS08105	0
gene-MCA_RS08105	0
gene-MCA_RS08490	2
gene-MCA_RS08490	3
gene-MCA_RS08490	190
gene-MCA_RS08490	196
gene-MCA_RS08490	0
gene-MCA_RS08490	0
gene-MCA_RS08490	0
gene-MCA_RS08490	0
gene-MCA_RS08490	0
gene-MCA_RS08490	0
gene-MCA_RS08490	0
gene-MCA_RS08490	0
gene-MCA_RS08490	0
gene-MCA_RS08490	0
gene-MCA_RS08490	0
gene-MCA_RS08495	1
gene-MCA_RS08495	2
gene-MCA_RS08495	2
gene-MCA_RS08495	2
gene-MCA_RS08495	2
gene-MCA_RS08495	5
gene-MCA_RS08495	11
gene-MCA_RS08495	19
gene-MCA_RS08495	80
gene-MCA_RS08495	0
gene-MCA_RS08495	0
gene-MCA_RS08495	0
gene-MCA_RS08495	0
gene-MCA_RS08495	0
gene-MCA_RS08495	0
gene-MCA_RS08905	1
gene-MCA_RS08905	1
gene-MCA_RS08905	1
gene-MCA_RS08905	25
gene-MCA_RS08905	0
gene-MCA_RS08905	0
gene-MCA_RS08905	0
gene-MCA_RS08905	0
gene-MCA_RS08905	0
gene-MCA_RS08905	0
gene-MCA_RS08905	0
gene-MCA_RS08905	0
gene-MCA_RS08905	0
gene-MCA_RS08905	0
gene-MCA_RS08905	0
gene-MCA_RS09225	1
gene-MCA_RS09225	1
gene-MCA_RS09225	1
gene-MCA_RS09225	2
gene-MCA_RS09225	2
gene-MCA_RS09225	2
gene-MCA_RS09225	0
gene-MCA_RS09225	0
gene-MCA_RS09225	0
gene-MCA_RS09225	0
gene-MCA_RS09225	0
gene-MCA_RS09225	0
gene-MCA_RS09225	0
gene-MCA_RS09225	0
gene-MCA_RS09225	0
gene-MCA_RS09470	1
gene-MCA_RS09470	1
gene-MCA_RS09470	1
gene-MCA_RS09470	2
gene-MCA_RS09470	0
gene-MCA_RS09470	0
gene-MCA_RS09470	0
gene-MCA_RS09470	0
gene-MCA_RS09470	0
gene-MCA_RS09470	0
gene-MCA_RS09470	0
gene-MCA_RS09470	0
gene-MCA_RS09470	0
gene-MCA_RS09470	0
gene-MCA_RS09470	0
gene-MCA_RS09990	1
gene-MCA_RS09990	1
gene-MCA_RS09990	187
gene-MCA_RS09990	0
gene-MCA_RS09990	0
gene-MCA_RS09990	0
gene-MCA_RS09990	0
gene-MCA_RS09990	0
gene-MCA_RS09990	0
gene-MCA_RS09990	0
gene-MCA_RS09990	0
gene-MCA_RS09990	0
gene-MCA_RS09990	0
gene-MCA_RS09990	0
gene-MCA_RS09990	0
gene-MCA_RS10435	1
gene-MCA_RS10435	2
gene-MCA_RS10435	0
gene-MCA_RS10435	0
gene-MCA_RS10435	0
gene-MCA_RS10435	0
gene-MCA_RS10435	0
gene-MCA_RS10435	0
gene-MCA_RS10435	0
gene-MCA_RS10435	0
gene-MCA_RS10435	0
gene-MCA_RS10435	0
gene-MCA_RS10435	0
gene-MCA_RS10435	0
gene-MCA_RS10435	0
gene-MCA_RS10485	1
gene-MCA_RS10485	3
gene-MCA_RS10485	23
gene-MCA_RS10485	34
gene-MCA_RS10485	44
gene-MCA_RS10485	0
gene-MCA_RS10485	0
gene-MCA_RS10485	0
gene-MCA_RS10485	0
gene-MCA_RS10485	0
gene-MCA_RS10485	0
gene-MCA_RS10485	0
gene-MCA_RS10485	0
gene-MCA_RS10485	0
gene-MCA_RS10485	0
gene-MCA_RS10605	1
gene-MCA_RS10605	1
gene-MCA_RS10605	1
gene-MCA_RS10605	22
gene-MCA_RS10605	0
gene-MCA_RS10605	0
gene-MCA_RS10605	0
gene-MCA_RS10605	0
gene-MCA_RS10605	0
gene-MCA_RS10605	0
gene-MCA_RS10605	0
gene-MCA_RS10605	0
gene-MCA_RS10605	0
gene-MCA_RS10605	0
gene-MCA_RS10605	0
gene-MCA_RS10865	4
gene-MCA_RS10865	0
gene-MCA_RS10865	0
gene-MCA_RS10865	0
gene-MCA_RS10865	0
gene-MCA_RS10865	0
gene-MCA_RS10905	1
gene-MCA_RS10905	2
gene-MCA_RS10905	0
gene-MCA_RS10905	0
gene-MCA_RS10905	0
gene-MCA_RS10905	0
gene-MCA_RS10905	0
gene-MCA_RS10905	0
gene-MCA_RS10905	0
gene-MCA_RS10905	0
gene-MCA_RS10905	0
gene-MCA_RS10905	0
gene-MCA_RS10905	0
gene-MCA_RS10905	0
gene-MCA_RS10905	0
gene-MCA_RS11070	1
gene-MCA_RS11070	1
gene-MCA_RS11070	1
gene-MCA_RS11070	2
gene-MCA_RS11070	2
gene-MCA_RS11070	4
gene-MCA_RS11070	7
gene-MCA_RS11070	0
gene-MCA_RS11070	0
gene-MCA_RS11070	0
gene-MCA_RS11070	0
gene-MCA_RS11070	0
gene-MCA_RS11070	0
gene-MCA_RS11070	0
gene-MCA_RS11070	0
gene-MCA_RS11175	1
gene-MCA_RS11175	2
gene-MCA_RS11175	4
gene-MCA_RS11175	20
gene-MCA_RS11175	0
gene-MCA_RS11175	0
gene-MCA_RS11175	0
gene-MCA_RS11175	0
gene-MCA_RS11175	0
gene-MCA_RS11175	0
gene-MCA_RS11175	0
gene-MCA_RS11175	0
gene-MCA_RS11175	0
gene-MCA_RS11175	0
gene-MCA_RS11175	0
gene-MCA_RS11195	2
gene-MCA_RS11195	4
gene-MCA_RS11195	0
gene-MCA_RS11195	0
gene-MCA_RS11195	0
gene-MCA_RS11195	0
gene-MCA_RS11195	0
gene-MCA_RS11195	0
gene-MCA_RS11195	0
gene-MCA_RS11195	0
gene-MCA_RS11195	0
gene-MCA_RS11195	0
gene-MCA_RS11195	0
gene-MCA_RS11195	0
gene-MCA_RS11195	0
gene-MCA_RS11235	1
gene-MCA_RS11235	2
gene-MCA_RS11235	3
gene-MCA_RS11235	0
gene-MCA_RS11235	0
gene-MCA_RS11235	0
gene-MCA_RS11235	0
gene-MCA_RS11235	0
gene-MCA_RS11235	0
gene-MCA_RS11235	0
gene-MCA_RS11235	0
gene-MCA_RS11235	0
gene-MCA_RS11235	0
gene-MCA_RS11235	0
gene-MCA_RS11235	0
gene-MCA_RS11240	1
gene-MCA_RS11240	1
gene-MCA_RS11240	1
gene-MCA_RS11240	1
gene-MCA_RS11240	6
gene-MCA_RS11240	16
gene-MCA_RS11240	0
gene-MCA_RS11240	0
gene-MCA_RS11240	0
gene-MCA_RS11240	0
gene-MCA_RS11240	0
gene-MCA_RS11240	0
gene-MCA_RS11240	0
gene-MCA_RS11240	0
gene-MCA_RS11240	0
gene-MCA_RS11375	1
gene-MCA_RS11375	1
gene-MCA_RS11375	1
gene-MCA_RS11375	5
gene-MCA_RS11375	9
gene-MCA_RS11375	12
gene-MCA_RS11375	0
gene-MCA_RS11375	0
gene-MCA_RS11375	0
gene-MCA_RS11375	0
gene-MCA_RS11375	0
gene-MCA_RS11375	0
gene-MCA_RS11375	0
gene-MCA_RS11375	0
gene-MCA_RS11375	0
gene-MCA_RS11380	1
gene-MCA_RS11380	1
gene-MCA_RS11380	2
gene-MCA_RS11380	2
gene-MCA_RS11380	2
gene-MCA_RS11380	59
gene-MCA_RS11380	0
gene-MCA_RS11380	0
gene-MCA_RS11380	0
gene-MCA_RS11380	0
gene-MCA_RS11380	0
gene-MCA_RS11380	0
gene-MCA_RS11380	0
gene-MCA_RS11380	0
gene-MCA_RS11380	0
gene-MCA_RS11730	1
gene-MCA_RS11730	1
gene-MCA_RS11730	1
gene-MCA_RS11730	1
gene-MCA_RS11730	0
gene-MCA_RS11730	0
gene-MCA_RS11730	0
gene-MCA_RS11730	0
gene-MCA_RS11730	0
gene-MCA_RS11730	0
gene-MCA_RS11730	0
gene-MCA_RS11730	0
gene-MCA_RS11730	0
gene-MCA_RS11730	0
gene-MCA_RS11730	0
gene-MCA_RS11780	1
gene-MCA_RS11780	1
gene-MCA_RS11780	1
gene-MCA_RS11780	0
gene-MCA_RS11780	0
gene-MCA_RS11780	0
gene-MCA_RS11780	0
gene-MCA_RS11780	0
gene-MCA_RS11780	0
gene-MCA_RS11780	0
gene-MCA_RS11780	0
gene-MCA_RS11780	0
gene-MCA_RS11780	0
gene-MCA_RS11780	0
gene-MCA_RS11780	0
gene-MCA_RS12140	1
gene-MCA_RS12140	1
gene-MCA_RS12140	1
gene-MCA_RS12140	1
gene-MCA_RS12140	3
gene-MCA_RS12140	6
gene-MCA_RS12140	219
gene-MCA_RS12140	0
gene-MCA_RS12140	0
gene-MCA_RS12140	0
gene-MCA_RS12140	0
gene-MCA_RS12140	0
gene-MCA_RS12140	0
gene-MCA_RS12140	0
gene-MCA_RS12140	0
gene-MCA_RS12155	1
gene-MCA_RS12155	2
gene-MCA_RS12155	3
gene-MCA_RS12155	5
gene-MCA_RS12155	0
gene-MCA_RS12155	0
gene-MCA_RS12155	0
gene-MCA_RS12155	0
gene-MCA_RS12155	0
gene-MCA_RS12155	0
gene-MCA_RS12155	0
gene-MCA_RS12155	0
gene-MCA_RS12155	0
gene-MCA_RS12155	0
gene-MCA_RS12155	0
gene-MCA_RS12275	2
gene-MCA_RS12275	4
gene-MCA_RS12275	5
gene-MCA_RS12275	0
gene-MCA_RS12275	0
gene-MCA_RS12275	0
gene-MCA_RS12275	0
gene-MCA_RS12275	0
gene-MCA_RS12275	0
gene-MCA_RS12275	0
gene-MCA_RS12275	0
gene-MCA_RS12275	0
gene-MCA_RS12275	0
gene-MCA_RS12275	0
gene-MCA_RS12275	0
gene-MCA_RS12725	1
gene-MCA_RS12725	1
gene-MCA_RS12725	1
gene-MCA_RS12725	2
gene-MCA_RS12725	3
gene-MCA_RS12725	7
gene-MCA_RS12725	200
gene-MCA_RS12725	0
gene-MCA_RS12725	0
gene-MCA_RS12725	0
gene-MCA_RS12725	0
gene-MCA_RS12725	0
gene-MCA_RS12725	0
gene-MCA_RS12725	0
gene-MCA_RS12725	0
gene-MCA_RS12835	1
gene-MCA_RS12835	1
gene-MCA_RS12835	1
gene-MCA_RS12835	1
gene-MCA_RS12835	4
gene-MCA_RS12835	4
gene-MCA_RS12835	22
gene-MCA_RS12835	0
gene-MCA_RS12835	0
gene-MCA_RS12835	0
gene-MCA_RS12835	0
gene-MCA_RS12835	0
gene-MCA_RS12835	0
gene-MCA_RS12835	0
gene-MCA_RS12835	0
gene-MCA_RS12880	1
gene-MCA_RS12880	1
gene-MCA_RS12880	1
gene-MCA_RS12880	1
gene-MCA_RS12880	2
gene-MCA_RS12880	3
gene-MCA_RS12880	7
gene-MCA_RS12880	19
gene-MCA_RS12880	0
gene-MCA_RS12880	0
gene-MCA_RS12880	0
gene-MCA_RS12880	0
gene-MCA_RS12880	0
gene-MCA_RS12880	0
gene-MCA_RS12880	0
gene-MCA_RS13160	1
gene-MCA_RS13160	2
gene-MCA_RS13160	0
gene-MCA_RS13160	0
gene-MCA_RS13160	0
gene-MCA_RS13160	0
gene-MCA_RS13160	0
gene-MCA_RS13160	0
gene-MCA_RS13160	0
gene-MCA_RS13160	0
gene-MCA_RS13160	0
gene-MCA_RS13160	0
gene-MCA_RS13160	0
gene-MCA_RS13160	0
gene-MCA_RS13160	0
gene-MCA_RS13315	2
gene-MCA_RS13315	3
gene-MCA_RS13315	3
gene-MCA_RS13315	36
gene-MCA_RS13315	0
gene-MCA_RS13315	0
gene-MCA_RS13315	0
gene-MCA_RS13315	0
gene-MCA_RS13315	0
gene-MCA_RS13315	0
gene-MCA_RS13315	0
gene-MCA_RS13315	0
gene-MCA_RS13315	0
gene-MCA_RS13315	0
gene-MCA_RS13315	0
gene-MCA_RS13495	1
gene-MCA_RS13495	2
gene-MCA_RS13495	3
gene-MCA_RS13495	12
gene-MCA_RS13495	411
gene-MCA_RS13495	0
gene-MCA_RS13495	0
gene-MCA_RS13495	0
gene-MCA_RS13495	0
gene-MCA_RS13495	0
gene-MCA_RS13495	0
gene-MCA_RS13495	0
gene-MCA_RS13495	0
gene-MCA_RS13495	0
gene-MCA_RS13495	0
gene-MCA_RS13500	1
gene-MCA_RS13500	1
gene-MCA_RS13500	1
gene-MCA_RS13500	1
gene-MCA_RS13500	25
gene-MCA_RS13500	29
gene-MCA_RS13500	36
gene-MCA_RS13500	51
gene-MCA_RS13500	0
gene-MCA_RS13500	0
gene-MCA_RS13500	0
gene-MCA_RS13500	0
gene-MCA_RS13500	0
gene-MCA_RS13500	0
gene-MCA_RS13500	0
gene-MCA_RS13580	1
gene-MCA_RS13580	1
gene-MCA_RS13580	1
gene-MCA_RS13580	1
gene-MCA_RS13580	1
gene-MCA_RS13580	63
gene-MCA_RS13580	0
gene-MCA_RS13580	0
gene-MCA_RS13580	0
gene-MCA_RS13580	0
gene-MCA_RS13580	0
gene-MCA_RS13580	0
gene-MCA_RS13580	0
gene-MCA_RS13580	0
gene-MCA_RS13580	0
gene-MCA_RS13590	1
gene-MCA_RS13590	2
gene-MCA_RS13590	2
gene-MCA_RS13590	2
gene-MCA_RS13590	0
gene-MCA_RS13590	0
gene-MCA_RS13590	0
gene-MCA_RS13590	0
gene-MCA_RS13590	0
gene-MCA_RS13590	0
gene-MCA_RS13590	0
gene-MCA_RS13590	0
gene-MCA_RS13590	0
gene-MCA_RS13590	0
gene-MCA_RS13590	0
gene-MCA_RS13790	1
gene-MCA_RS13790	3
gene-MCA_RS13790	6
gene-MCA_RS13790	0
gene-MCA_RS13790	0
gene-MCA_RS13790	0
gene-MCA_RS13790	0
gene-MCA_RS13790	0
gene-MCA_RS13790	0
gene-MCA_RS13790	0
gene-MCA_RS13790	0
gene-MCA_RS13790	0
gene-MCA_RS13790	0
gene-MCA_RS13790	0
gene-MCA_RS13790	0
gene-MCA_RS13845	1
gene-MCA_RS13845	1
gene-MCA_RS13845	6
gene-MCA_RS13845	6
gene-MCA_RS13845	158
gene-MCA_RS13845	0
gene-MCA_RS13845	0
gene-MCA_RS13845	0
gene-MCA_RS13845	0
gene-MCA_RS13845	0
gene-MCA_RS13845	0
gene-MCA_RS13845	0
gene-MCA_RS13845	0
gene-MCA_RS13845	0
gene-MCA_RS13845	0
gene-MCA_RS14105	1
gene-MCA_RS14105	2
gene-MCA_RS14105	3
gene-MCA_RS14105	0
gene-MCA_RS14105	0
gene-MCA_RS14105	0
gene-MCA_RS14105	0
gene-MCA_RS14105	0
gene-MCA_RS14105	0
gene-MCA_RS14105	0
gene-MCA_RS14105	0
gene-MCA_RS14105	0
gene-MCA_RS14105	0
gene-MCA_RS14105	0
gene-MCA_RS14105	0
gene-MCA_RS14280	1
gene-MCA_RS14280	2
gene-MCA_RS14280	2
gene-MCA_RS14280	3
gene-MCA_RS14280	0
gene-MCA_RS14280	0
gene-MCA_RS14280	0
gene-MCA_RS14280	0
gene-MCA_RS14280	0
gene-MCA_RS14280	0
gene-MCA_RS14280	0
gene-MCA_RS14280	0
gene-MCA_RS14280	0
gene-MCA_RS14280	0
gene-MCA_RS14280	0
gene-MCA_RS14300	1
gene-MCA_RS14300	1
gene-MCA_RS14300	1
gene-MCA_RS14300	1
gene-MCA_RS14300	1
gene-MCA_RS14300	1
gene-MCA_RS14300	2
gene-MCA_RS14300	2
gene-MCA_RS14300	10
gene-MCA_RS14300	0
gene-MCA_RS14300	0
gene-MCA_RS14300	0
gene-MCA_RS14300	0
gene-MCA_RS14300	0
gene-MCA_RS14300	0
gene-MCA_RS14420	1
gene-MCA_RS14420	1
gene-MCA_RS14420	1
gene-MCA_RS14420	1
gene-MCA_RS14420	2
gene-MCA_RS14420	2
gene-MCA_RS14420	0
gene-MCA_RS14420	0
gene-MCA_RS14420	0
gene-MCA_RS14420	0
gene-MCA_RS14420	0
gene-MCA_RS14420	0
gene-MCA_RS14420	0
gene-MCA_RS14420	0
gene-MCA_RS14420	0
gene-MCA_RS14475	1
gene-MCA_RS14475	1
gene-MCA_RS14475	2
gene-MCA_RS14475	3
gene-MCA_RS14475	3
gene-MCA_RS14475	0
gene-MCA_RS14475	0
gene-MCA_RS14475	0
gene-MCA_RS14475	0
gene-MCA_RS14475	0
gene-MCA_RS14475	0
gene-MCA_RS14475	0
gene-MCA_RS14475	0
gene-MCA_RS14475	0
gene-MCA_RS14475	0
gene-MCA_RS14705	1
gene-MCA_RS14705	2
gene-MCA_RS14705	2
gene-MCA_RS14705	63
gene-MCA_RS14705	206
gene-MCA_RS14705	0
gene-MCA_RS14705	0
gene-MCA_RS14705	0
gene-MCA_RS14705	0
gene-MCA_RS14705	0
gene-MCA_RS14705	0
gene-MCA_RS14705	0
gene-MCA_RS14705	0
gene-MCA_RS14705	0
gene-MCA_RS14705	0
gene-MCA_RS15320	1
gene-MCA_RS15320	1
gene-MCA_RS15320	1
gene-MCA_RS15320	4
gene-MCA_RS15320	0
gene-MCA_RS15320	0
gene-MCA_RS15320	0
gene-MCA_RS15320	0
gene-MCA_RS15320	0
gene-MCA_RS15320	0
gene-MCA_RS15320	0
gene-MCA_RS15320	0
gene-MCA_RS15320	0
gene-MCA_RS15320	0
gene-MCA_RS15320	0
gene-MCA_RS15390	1
gene-MCA_RS15390	1
gene-MCA_RS15390	2
gene-MCA_RS15390	2
gene-MCA_RS15390	0
gene-MCA_RS15390	0
gene-MCA_RS15390	0
gene-MCA_RS15390	0
gene-MCA_RS15390	0
gene-MCA_RS15390	0
gene-MCA_RS15390	0
gene-MCA_RS15390	0
gene-MCA_RS15390	0
gene-MCA_RS15390	0
gene-MCA_RS15390	0
gene-MCA_RS15395	1
gene-MCA_RS15395	1
gene-MCA_RS15395	2
gene-MCA_RS15395	2
gene-MCA_RS15395	2
gene-MCA_RS15395	37
gene-MCA_RS15395	46
gene-MCA_RS15395	0
gene-MCA_RS15395	0
gene-MCA_RS15395	0
gene-MCA_RS15395	0
gene-MCA_RS15395	0
gene-MCA_RS15395	0
gene-MCA_RS15395	0
gene-MCA_RS15395	0
gene-MCA_RS15555	1
gene-MCA_RS15555	1
gene-MCA_RS15555	2
gene-MCA_RS15555	0
gene-MCA_RS15555	0
gene-MCA_RS15555	0
gene-MCA_RS15555	0
gene-MCA_RS15555	0
gene-MCA_RS15555	0
gene-MCA_RS15555	0
gene-MCA_RS15555	0
gene-MCA_RS15555	0
gene-MCA_RS15555	0
gene-MCA_RS15555	0
gene-MCA_RS15555	0
gene-MCA_RS15560	6
gene-MCA_RS15560	8
gene-MCA_RS15560	0
gene-MCA_RS15560	0
gene-MCA_RS15560	0
gene-MCA_RS15560	0
gene-MCA_RS15560	0
gene-MCA_RS15560	0
gene-MCA_RS15560	0
gene-MCA_RS15560	0
gene-MCA_RS15560	0
gene-MCA_RS15560	0
gene-MCA_RS15560	0
gene-MCA_RS15560	0
gene-MCA_RS15560	0
gene-MCA_RS15580	1
gene-MCA_RS15580	2
gene-MCA_RS15580	2
gene-MCA_RS15580	5
gene-MCA_RS15580	30
gene-MCA_RS15580	48
gene-MCA_RS15580	0
gene-MCA_RS15580	0
gene-MCA_RS15580	0
gene-MCA_RS15580	0
gene-MCA_RS15580	0
gene-MCA_RS15580	0
gene-MCA_RS15580	0
gene-MCA_RS15580	0
gene-MCA_RS15580	0
gene-MCA_RS15600	1
gene-MCA_RS15600	1
gene-MCA_RS15600	1
gene-MCA_RS15600	0
gene-MCA_RS15600	0
gene-MCA_RS15600	0
gene-MCA_RS15600	0
gene-MCA_RS15600	0
gene-MCA_RS15600	0
gene-MCA_RS15600	0
gene-MCA_RS15600	0
gene-MCA_RS15600	0
gene-MCA_RS15600	0
gene-MCA_RS15600	0
gene-MCA_RS15600	0
gene-MCA_RS15625	1
gene-MCA_RS15625	1
gene-MCA_RS15625	2
gene-MCA_RS15625	2
gene-MCA_RS15625	0
gene-MCA_RS15625	0
gene-MCA_RS15625	0
gene-MCA_RS15625	0
gene-MCA_RS15625	0
gene-MCA_RS15625	0
gene-MCA_RS15625	0
gene-MCA_RS15625	0
gene-MCA_RS15625	0
gene-MCA_RS15625	0
gene-MCA_RS15625	0
gene-MCA_RS15630	2
gene-MCA_RS15630	2
gene-MCA_RS15630	2
gene-MCA_RS15630	0
gene-MCA_RS15630	0
gene-MCA_RS15630	0
gene-MCA_RS15630	0
gene-MCA_RS15630	0
gene-MCA_RS15630	0
gene-MCA_RS15630	0
gene-MCA_RS15630	0
gene-MCA_RS15630	0
gene-MCA_RS15630	0
gene-MCA_RS15630	0
gene-MCA_RS15630	0
gene-MCA_RS15695	1
gene-MCA_RS15695	5
gene-MCA_RS15695	9
gene-MCA_RS15695	18
gene-MCA_RS15695	61
gene-MCA_RS15695	0
gene-MCA_RS15695	0
gene-MCA_RS15695	0
gene-MCA_RS15695	0
gene-MCA_RS15695	0
gene-MCA_RS15695	0
gene-MCA_RS15695	0
gene-MCA_RS15695	0
gene-MCA_RS15695	0
gene-MCA_RS15695	0
gene-MCA_RS15705	1
gene-MCA_RS15705	2
gene-MCA_RS15705	2
gene-MCA_RS15705	0
gene-MCA_RS15705	0
gene-MCA_RS15705	0
gene-MCA_RS15705	0
gene-MCA_RS15705	0
gene-MCA_RS15705	0
gene-MCA_RS15705	0
gene-MCA_RS15705	0
gene-MCA_RS15705	0
gene-MCA_RS15705	0
gene-MCA_RS15705	0
gene-MCA_RS15705	0
gene-MCA_RS15745	1
gene-MCA_RS15745	1
gene-MCA_RS15745	3
gene-MCA_RS15745	59
gene-MCA_RS15745	0
gene-MCA_RS15745	0
gene-MCA_RS15745	0
gene-MCA_RS15745	0
gene-MCA_RS15745	0
gene-MCA_RS15745	0
gene-MCA_RS15745	0
gene-MCA_RS15745	0
gene-MCA_RS15745	0
gene-MCA_RS15745	0
gene-MCA_RS15745	0
gene-MCA_RS15795	1
gene-MCA_RS15795	1
gene-MCA_RS15795	2
gene-MCA_RS15795	0
gene-MCA_RS15795	0
gene-MCA_RS15795	0
gene-MCA_RS15795	0
gene-MCA_RS15795	0
gene-MCA_RS15795	0
gene-MCA_RS15795	0
gene-MCA_RS15795	0
gene-MCA_RS15795	0
gene-MCA_RS15795	0
gene-MCA_RS15795	0
gene-MCA_RS15795	0
gene-MCA_RS15815	1
gene-MCA_RS15815	2
gene-MCA_RS15815	2
gene-MCA_RS15815	2
gene-MCA_RS15815	3
gene-MCA_RS15815	138
gene-MCA_RS15815	0
gene-MCA_RS15815	0
gene-MCA_RS15815	0
gene-MCA_RS15815	0
gene-MCA_RS15815	0
gene-MCA_RS15815	0
gene-MCA_RS15815	0
gene-MCA_RS15815	0
gene-MCA_RS15815	0
gene-MCA_RS15880	1
gene-MCA_RS15880	1
gene-MCA_RS15880	1
gene-MCA_RS15880	3
gene-MCA_RS15880	4
gene-MCA_RS15880	0
gene-MCA_RS15880	0
gene-MCA_RS15880	0
gene-MCA_RS15880	0
gene-MCA_RS15880	0
gene-MCA_RS15880	0
gene-MCA_RS15880	0
gene-MCA_RS15880	0
gene-MCA_RS15880	0
gene-MCA_RS15880	0
gene-MCA_RS15885	1
gene-MCA_RS15885	2
gene-MCA_RS15885	2
gene-MCA_RS15885	2
gene-MCA_RS15885	4
gene-MCA_RS15885	100
gene-MCA_RS15885	0
gene-MCA_RS15885	0
gene-MCA_RS15885	0
gene-MCA_RS15885	0
gene-MCA_RS15885	0
gene-MCA_RS15885	0
gene-MCA_RS15885	0
gene-MCA_RS15885	0
gene-MCA_RS15885	0
gene-MCA_RS15890	1
gene-MCA_RS15890	2
gene-MCA_RS15890	3
gene-MCA_RS15890	0
gene-MCA_RS15890	0
gene-MCA_RS15890	0
gene-MCA_RS15890	0
gene-MCA_RS15890	0
gene-MCA_RS15890	0
gene-MCA_RS15890	0
gene-MCA_RS15890	0
gene-MCA_RS15890	0
gene-MCA_RS15890	0
gene-MCA_RS15890	0
gene-MCA_RS15890	0
gene-MCA_RS15905	1
gene-MCA_RS15905	1
gene-MCA_RS15905	2
gene-MCA_RS15905	43
gene-MCA_RS15905	0
gene-MCA_RS15905	0
gene-MCA_RS15905	0
gene-MCA_RS15905	0
gene-MCA_RS15905	0
gene-MCA_RS15905	0
gene-MCA_RS15905	0
gene-MCA_RS15905	0
gene-MCA_RS15905	0
gene-MCA_RS15905	0
gene-MCA_RS15905	0
gene-MCA_RS15925	1
gene-MCA_RS15925	2
gene-MCA_RS15925	2
gene-MCA_RS15925	2
gene-MCA_RS15925	2
gene-MCA_RS15925	3
gene-MCA_RS15925	23
gene-MCA_RS15925	102
gene-MCA_RS15925	0
gene-MCA_RS15925	0
gene-MCA_RS15925	0
gene-MCA_RS15925	0
[truncated: 43,800 more rows]

## Sheet: Table S2
Table S2. Extracted sgRNA target sequences mapped to the M. capsulatus Bath genome.
CDS Annotation	locus_tag	old_locus_tag	Raw Read Count
hypothetical protein CDS	MCA_RS01900		0
hypothetical protein CDS	MCA_RS15295		0
restriction endonuclease CDS	MCA_RS15535		0
hypothetical protein CDS	MCA_RS15540		0
hypothetical protein CDS	MCA_RS15305		0
hypothetical protein CDS	MCA_RS03185		0
YkgJ family cysteine cluster protein CDS	MCA_RS03385	MCA0686	0
hypothetical protein CDS	MCA_RS03565		0
hypothetical protein CDS	MCA_RS03735		0
GNAT family N-acetyltransferase CDS	MCA_RS15590		0
hypothetical protein CDS	MCA_RS05485		0
hypothetical protein CDS	MCA_RS05575		0
peptide methionine sulfoxide reductase CDS	MCA_RS15670		0
hypothetical protein CDS	MCA_RS05990	MCA1215	0
hypothetical protein CDS	MCA_RS15675		0
hypothetical protein CDS	MCA_RS15685		0
hypothetical protein CDS	MCA_RS06230		0
hypothetical protein CDS	MCA_RS06720		0
hypothetical protein CDS	MCA_RS07415	MCA1507	0
hypothetical protein CDS	MCA_RS07965		0
hypothetical protein CDS	MCA_RS07995		0
hypothetical protein CDS	MCA_RS08000	MCA1629	0
hypothetical protein CDS	MCA_RS15730		0
hypothetical protein CDS	MCA_RS09745		0
hypothetical protein CDS	MCA_RS10660		0
hypothetical protein CDS	MCA_RS10940		0
DUF3862 domain-containing protein CDS	MCA_RS11165		0
MOSC domain-containing protein CDS	MCA_RS11980	MCA2442	0
glycosyl transferase family protein CDS	MCA_RS15425	MCA2562	0
hypothetical protein CDS	MCA_RS12580		0
hypothetical protein CDS	MCA_RS15800		0
transposase CDS	MCA_RS15805		0
hypothetical protein CDS	MCA_RS14200		0
DNA-binding protein CDS	MCA_RS14505		0
glycoside hydrolase CDS	MCA_RS15825		0
16S rRNA (guanine(966)-N(2))-methyltransferase RsmD CDS	MCA_RS00325	MCA0065	1
IMP dehydrogenase CDS	MCA_RS01430	MCA0291	1
MotA/TolQ/ExbB proton channel family protein CDS	MCA_RS02170	MCA0437	1
carboxyvinyl-carboxyphosphonate phosphorylmutase CDS	MCA_RS15530		1
DNA methyltransferase CDS	MCA_RS15550		1
sulfoxide reductase heme-binding subunit YedZ CDS	MCA_RS04155	MCA0843	1
Fe-S cluster assembly ATPase SufC CDS	MCA_RS04860	MCA0991	1
malonyl-[acyl-carrier protein] O-methyltransferase BioC CDS	MCA_RS05565	MCA1128	1
hypothetical protein CDS	MCA_RS05675		1
FkbM family methyltransferase CDS	MCA_RS05680	MCA1152	1
hypothetical protein CDS	MCA_RS15665		1
methane monooxygenase component D CDS	MCA_RS05910	MCA1199	1
hypothetical protein CDS	MCA_RS06820		1
pyrroloquinoline quinone precursor peptide PqqA CDS	MCA_RS15700	MCA1445.1	1
twin-arginine translocase subunit TatC CDS	MCA_RS07310	MCA1486	1
hypothetical protein CDS	MCA_RS15365		1
hypothetical protein CDS	MCA_RS10150	MCA2073	1
TIGR04211 family SH3 domain-containing protein CDS	MCA_RS10190	MCA2081	1
hypothetical protein CDS	MCA_RS10310		1
hypothetical protein CDS	MCA_RS11740		1
Rrf2 family transcriptional regulator CDS	MCA_RS12285	MCA2506	1
tryptophan--tRNA ligase CDS	MCA_RS12385	MCA2526	1
hypothetical protein CDS	MCA_RS12970	MCA2649	1
dihydrofolate reductase CDS	MCA_RS13370	MCA2729	1
hypothetical protein CDS	MCA_RS14520	MCA2963	1
ABC transporter ATP-binding protein CDS	MCA_RS15095	MCA3078	1
hypothetical protein CDS	MCA_RS15190	MCA3097	1
ATP synthase epsilon chain 1 CDS	MCA_RS00065	MCA0013	2
DDE transposase family protein CDS	MCA_RS00160	MCA0032	2
hypothetical protein CDS	MCA_RS00615	MCA0123	2
YbhB/YbcL family Raf kinase inhibitor-like protein CDS	MCA_RS00705	MCA0141	2
hypothetical protein CDS	MCA_RS15510		2
DUF3313 domain-containing protein CDS	MCA_RS02035	MCA0410	2
pterin-4-alpha-carbinolamine dehydratase CDS	MCA_RS02440	MCA0497	2
HU family DNA-binding protein CDS	MCA_RS02620	MCA0532	2
hypothetical protein CDS	MCA_RS03475	MCA0704	2
LacI family transcriptional regulator CDS	MCA_RS15595		2
hypothetical protein CDS	MCA_RS04875	MCA0994	2
biotin synthase BioB CDS	MCA_RS05550	MCA1125	2
DUF2442 domain-containing protein CDS	MCA_RS15660		2
NADH-quinone oxidoreductase subunit J CDS	MCA_RS06650	MCA1351	2
hypothetical protein CDS	MCA_RS06765		2
SAM-dependent methyltransferase CDS	MCA_RS07685	MCA1559	2
hypothetical protein CDS	MCA_RS07935		2
zinc ribbon domain-containing protein CDS	MCA_RS08735	MCA1777	2
DUF2188 domain-containing protein CDS	MCA_RS09265	MCA1887	2
peptide chain release factor 3 CDS	MCA_RS09735	MCA1990	2
molybdenum cofactor biosynthesis protein B CDS	MCA_RS10550	MCA2156	2
acid phosphatase CDS	MCA_RS12315	MCA2512	2
ABC transporter permease CDS	MCA_RS12510	MCA2550	2
hypothetical protein CDS	MCA_RS12960	MCA2647	2
hypothetical protein CDS	MCA_RS13225		2
tRNA 5-methoxyuridine(34)/uridine 5-oxyacetic acid(34) synthase CmoB CDS	MCA_RS13660	MCA2790	2
molybdopterin converting factor CDS	MCA_RS14980	MCA3055	2
DNA-binding protein CDS	MCA_RS01365	MCA0279	3
chaperone protein pmfD CDS	MCA_RS01500	MCA0305	3
DUF4136 domain-containing protein CDS	MCA_RS02015	MCA0406	3
DsbE family thiol:disulfide interchange protein CDS	MCA_RS02070	MCA0417	3
hypothetical protein CDS	MCA_RS02285	MCA0458	3
adenosylcobinamide-GDP ribazoletransferase CDS	MCA_RS02320	MCA0465	3
GFA family protein CDS	MCA_RS02450	MCA0499	3
FKBP-type peptidyl-prolyl cis-trans isomerase CDS	MCA_RS02570	MCA0523	3
glycine cleavage system transcriptional regulator CDS	MCA_RS03285	MCA0665	3
hypothetical protein CDS	MCA_RS15600		3
hypothetical protein CDS	MCA_RS15605		3
carbonic anhydrase CDS	MCA_RS04475	MCA0910	3
non-heme iron oxygenase ferredoxin subunit CDS	MCA_RS04840	MCA0987	3
sulfite exporter TauE/SafE family protein CDS	MCA_RS05430	MCA1104	3
DUF4325 domain-containing protein CDS	MCA_RS05605	MCA1136	3
capsular polysaccharide biosynthesis protein CDS	MCA_RS05805	MCA1179	3
hypothetical protein CDS	MCA_RS05875	MCA1193	3
hypothetical protein CDS	MCA_RS05995	MCA1216	3
7-cyano-7-deazaguanine synthase CDS	MCA_RS06080	MCA1233	3
UDP-N-acetylmuramoyl-tripeptide--D-alanyl-D- alanine ligase CDS	MCA_RS06385	MCA1294	3
ribosome-binding factor A CDS	MCA_RS06485	MCA1314	3
hypothetical protein CDS	MCA_RS07305	MCA1485	3
hypothetical protein CDS	MCA_RS07690		3
RNA-binding protein CDS	MCA_RS08935	MCA1817	3
hypothetical protein CDS	MCA_RS09385	MCA1914	3
3-oxoacyl-ACP synthase III CDS	MCA_RS09800	MCA2003	3
RidA family protein CDS	MCA_RS09905	MCA2024	3
DUF934 domain-containing protein CDS	MCA_RS10085	MCA2060	3
Slp family hypothetical protein CDS	MCA_RS10685	MCA2184	3
uracil-DNA glycosylase CDS	MCA_RS11140	MCA2276	3
hypothetical protein CDS	MCA_RS15755	MCA2302	3
DUF1697 domain-containing protein CDS	MCA_RS11405	MCA2327	3
50S ribosomal protein L28 CDS	MCA_RS11460	MCA2339	3
cytochrome c CDS	MCA_RS11775	MCA2401	3
2-dehydropantoate 2-reductase CDS	MCA_RS12370	MCA2523	3
hypothetical protein CDS	MCA_RS12515		3
DNA-binding protein CDS	MCA_RS13160		3
serine protease CDS	MCA_RS13230	MCA2703	3
AraC family transcriptional regulator CDS	MCA_RS13240	MCA2706	3
DUF4124 domain-containing protein CDS	MCA_RS13420	MCA2739	3
ribulose bisphosphate carboxylase small subunit CDS	MCA_RS13445	MCA2744	3
porphobilinogen synthase CDS	MCA_RS13675	MCA2793	3
hypothetical protein CDS	MCA_RS13870	MCA2833	3
hypothetical protein CDS	MCA_RS14145	MCA2890	3
hypothetical protein CDS	MCA_RS14235	MCA2906	3
phage virion morphogenesis protein CDS	MCA_RS14340	MCA2926	3
hypothetical protein CDS	MCA_RS14445		3
regulatory protein GemA CDS	MCA_RS14450	MCA2946	3
hypothetical protein CDS	MCA_RS14535		3
hypothetical protein CDS	MCA_RS14800	MCA3017	3
endonuclease domain-containing protein CDS	MCA_RS00145	MCA0029	4
hypothetical protein CDS	MCA_RS00660	MCA0132	4
DUF4156 domain-containing protein CDS	MCA_RS00940	MCA0188	4
hypothetical protein CDS	MCA_RS01310		4
hypothetical protein CDS	MCA_RS15505		4
carboxymuconolactone decarboxylase family protein CDS	MCA_RS01730	MCA0351	4
sulfite exporter TauE/SafE family protein CDS	MCA_RS01760	MCA0357	4
DNA-3-methyladenine glycosylase I CDS	MCA_RS01765	MCA0358	4
site-specific tyrosine recombinase XerD CDS	MCA_RS01965	MCA0396	4
addiction module toxin RelE CDS	MCA_RS02360		4
preprotein translocase subunit SecG CDS	MCA_RS03335	MCA0675	4
iron-sulfur cluster insertion protein ErpA CDS	MCA_RS03680	MCA0748	4
MoxR family ATPase CDS	MCA_RS03870	MCA0783	4
(2E,6E)-farnesyl diphosphate synthase CDS	MCA_RS04040	MCA0818	4
chemotaxis protein CheW CDS	MCA_RS04080		4
sulfate adenylyltransferase small subunit CDS	MCA_RS04405		4
hypothetical protein CDS	MCA_RS04535	MCA0922	4
glutathione S-transferase CDS	MCA_RS04910	MCA1002	4
hypothetical protein CDS	MCA_RS05030		4
hypothetical protein CDS	MCA_RS15635		4
carbonic anhydrase CDS	MCA_RS15330	MCA1080	4
ferrous iron transport protein B CDS	MCA_RS05400	MCA1097	4
Zn-dependent hydrolase CDS	MCA_RS05425	MCA1103	4
tol-pal system-associated acyl-CoA thioesterase CDS	MCA_RS15680	MCA1224	4
glucose-6-phosphate isomerase CDS	MCA_RS06150	MCA1247	4
peptidase M48 Ste24p CDS	MCA_RS06555	MCA1330	4
formate dehydrogenase subunit delta CDS	MCA_RS06835	MCA1389	4
hypothetical protein CDS	MCA_RS06900	MCA1402	4
phosphatidylserine decarboxylase proenzyme CDS	MCA_RS06935	MCA1409	4
DNA repair protein RecO CDS	MCA_RS07190	MCA1461	4
ABC transporter ATP-binding protein CDS	MCA_RS07300	MCA1484	4
long-chain fatty acid--CoA ligase CDS	MCA_RS07725	MCA1569	4
dipeptide epimerase CDS	MCA_RS09010	MCA1834	4
hypothetical protein CDS	MCA_RS09255		4
M48 family peptidase CDS	MCA_RS09300	MCA1894	4
thymidylate kinase CDS	MCA_RS09765	MCA1996	4
30S ribosomal protein S18 CDS	MCA_RS09965	MCA2037	4
rhodanese CDS	MCA_RS10350	MCA2117	4
threonylcarbamoyl-AMP synthase CDS	MCA_RS10820	MCA2209	4
hypothetical protein CDS	MCA_RS15750		4
aspartate 1-decarboxylase CDS	MCA_RS11345	MCA2316	4
colicin V production CvpA CDS	MCA_RS12215	MCA2490	4
DUF2490 domain-containing protein CDS	MCA_RS12305	MCA2510	4
class I SAM-dependent methyltransferase CDS	MCA_RS15785		4
ArsR family transcriptional regulator CDS	MCA_RS12435	MCA2535	4
tRNA (cytosine(32)/uridine(32)-2'-O)-methyltransferase TrmJ CDS	MCA_RS12780	MCA2610	4
DUF2924 domain-containing protein CDS	MCA_RS12900	MCA2635	4
DNA-binding protein CDS	MCA_RS12925	MCA2640	4
DNA methylase N-4 CDS	MCA_RS13000	MCA2655	4
F0F1 ATP synthase subunit CDS	MCA_RS13205	MCA2698	4
hypothetical protein CDS	MCA_RS13280	MCA2714	4
shikimate dehydrogenase (NADP+) CDS	MCA_RS13680	MCA2794	4
imidazole glycerol phosphate synthase cyclase subunit CDS	MCA_RS13720	MCA2802	4
hypothetical protein CDS	MCA_RS13755	MCA2809	4
threonylcarbamoyl-AMP synthase CDS	MCA_RS13895	MCA2838	4
dihydroneopterin aldolase CDS	MCA_RS14645	MCA2988	4
ribonuclease PH CDS	MCA_RS14835	MCA3024	4
phosphoribulokinase CDS	MCA_RS14965	MCA3051	4
1-acyl-sn-glycerol-3-phosphate acyltransferase CDS	MCA_RS00290	MCA0058	5
cytochrome c550 CDS	MCA_RS00530	MCA0106	5
DUF493 domain-containing protein CDS	MCA_RS00535	MCA0107	5
putative nitrogen fixation protein NifT CDS	MCA_RS01050	MCA0213	5
hypothetical protein CDS	MCA_RS01170	MCA0237	5
hypothetical protein CDS	MCA_RS01265	MCA0257	5
FAA hydrolase family protein CDS	MCA_RS01300	MCA0263	5
hypothetical protein CDS	MCA_RS01315		5
hypothetical protein CDS	MCA_RS01605	MCA0326	5
hypothetical protein CDS	MCA_RS01755	MCA0356	5
DUF179 domain-containing protein CDS	MCA_RS02050	MCA0413	5
bifunctional metallophosphatase/5'-nucleotidase CDS	MCA_RS02225	MCA0448	5
DUF58 domain-containing protein CDS	MCA_RS02330	MCA0467	5
DDE transposase family protein CDS	MCA_RS02390		5
hypothetical protein CDS	MCA_RS02650	MCA0536	5
bifunctional protein-serine/threonine kinase/phosphatase CDS	MCA_RS02945	MCA0593	5
two-component sensor histidine kinase CDS	MCA_RS03810	MCA0771	5
adenine phosphoribosyltransferase CDS	MCA_RS04030	MCA0816	5
spermidine/putrescine ABC transporter permease PotB CDS	MCA_RS04290	MCA0871	5
hypothetical protein CDS	MCA_RS15325		5
DUF938 domain-containing protein CDS	MCA_RS04480	MCA0911	5
hypothetical protein CDS	MCA_RS05310		5
hypothetical protein CDS	MCA_RS05770	MCA1171	5
hypothetical protein CDS	MCA_RS05810		5
hypothetical protein CDS	MCA_RS06005		5
elongation factor P CDS	MCA_RS06515	MCA1320	5
sulfurtransferase complex subunit TusB CDS	MCA_RS06570	MCA1333	5
glycosyl transferase CDS	MCA_RS07000	MCA1423	5
methyltransferase domain-containing protein CDS	MCA_RS07095	MCA1441	5
ABC transporter ATP-binding protein CDS	MCA_RS07695	MCA1561	5
recombinase family protein CDS	MCA_RS07930	MCA1615	5
glyA CDS	MCA_RS08160	MCA1660	5
glutamine synthetase CDS	MCA_RS08255	MCA1677	5
D-tyrosyl-tRNA(Tyr) deacylase CDS	MCA_RS08580	MCA1743	5
sodium/hydrogen exchanger CDS	MCA_RS08665	MCA1760	5
apolipoprotein acyltransferase CDS	MCA_RS09150	MCA1862	5
hypothetical protein CDS	MCA_RS09460	MCA1931	5
outer membrane lipid asymmetry maintenance protein MlaD CDS	MCA_RS09635	MCA1967	5
endolytic transglycosylase MltG CDS	MCA_RS09770	MCA1997	5
acyl carrier protein CDS	MCA_RS09785	MCA2000	5
septum formation inhibitor Maf CDS	MCA_RS09820	MCA2007	5
ribosome silencing factor CDS	MCA_RS09920	MCA2027	5
MarR family transcriptional regulator CDS	MCA_RS10010	MCA2045	5
hypothetical protein CDS	MCA_RS10140	MCA2071	5
MexH family multidrug efflux RND transporter periplasmic adaptor subunit CDS	MCA_RS10425	MCA2132	5
DUF2892 domain-containing protein CDS	MCA_RS10435		5
translesion DNA synthesis-associated protein ImuA CDS	MCA_RS10595	MCA2166	5
hypothetical protein CDS	MCA_RS10645	MCA2175	5
K(+)-transporting ATPase subunit F CDS	MCA_RS10865		5
class D beta-lactamase CDS	MCA_RS10875	MCA2220	5
ShlB/FhaC/HecB family hemolysin secretion/activation protein CDS	MCA_RS10910	MCA2226	5
nitroreductase CDS	MCA_RS11100	MCA2267	5
cell division protein FtsW CDS	MCA_RS11920	MCA2430	5
oxaloacetate decarboxylase subunit gamma CDS	MCA_RS12170	MCA2481	5
NAD(P)H:quinone oxidoreductase CDS	MCA_RS12360	MCA2521	5
acid phosphatase CDS	MCA_RS15795		5
hypothetical protein CDS	MCA_RS12565		5
DUF3422 domain-containing protein CDS	MCA_RS12590	MCA2570	5
hypothetical protein CDS	MCA_RS12905		5
hypothetical protein CDS	MCA_RS13020	MCA2659	5
hisI CDS	MCA_RS13715	MCA2801	5
protein-L-isoaspartate(D-aspartate) O-methyltransferase CDS	MCA_RS13860	MCA2831	5
iron-sulfur cluster assembly accessory protein CDS	MCA_RS14120	MCA2885	5
hypothetical protein CDS	MCA_RS14360	MCA2929	5
hypothetical protein CDS	MCA_RS14370	MCA2931	5
hypothetical protein CDS	MCA_RS14425	MCA2941	5
hypothetical protein CDS	MCA_RS14465	MCA2950	5
guanylate kinase CDS	MCA_RS14580	MCA2975	5
ATP synthase subunit epsilon CDS	MCA_RS14820	MCA3021	5
YggW family oxidoreductase CDS	MCA_RS15100	MCA3079	5
hypothetical protein CDS	MCA_RS15180		5
AmmeMemoRadiSam system protein A CDS	MCA_RS00355	MCA0071	6
type IV pilin protein CDS	MCA_RS00430	MCA0086	6
rod shape-determining protein MreD CDS	MCA_RS00510	MCA0102	6
undecaprenyl-phosphate glucose phosphotransferase CDS	MCA_RS00735	MCA0147	6
P-II family nitrogen regulator CDS	MCA_RS01385	MCA0283	6
DUF3862 domain-containing protein CDS	MCA_RS01530	MCA0311	6
hypothetical protein CDS	MCA_RS01550	MCA0315	6
NUDIX hydrolase CDS	MCA_RS01640	MCA0333	6
hypothetical protein CDS	MCA_RS01735	MCA0352	6
NUDIX domain-containing protein CDS	MCA_RS01775	MCA0360	6
hypothetical protein CDS	MCA_RS02345	MCA0470	6
site-specific recombinase phage integrase CDS	MCA_RS02885	MCA0581	6
polysaccharide pyruvyl transferase family protein CDS	MCA_RS03100	MCA0624	6
hypothetical protein CDS	MCA_RS15565		6
fructokinase CDS	MCA_RS03265	MCA0661	6
hypothetical protein CDS	MCA_RS03965	MCA0802	6
hypothetical protein CDS	MCA_RS04165	MCA0845	6
type II toxin-antitoxin system RelE/ParE family toxin CDS	MCA_RS15625		6
cytochrome c family protein CDS	MCA_RS04620	MCA0940	6
cytochrome c biogenesis ATP-binding export protein CcmA CDS	MCA_RS04685	MCA0954	6
SAM-dependent methyltransferase CDS	MCA_RS04890	MCA0998	6
murein L,D-transpeptidase CDS	MCA_RS04915	MCA1003	6
50S ribosomal protein L11 methyltransferase CDS	MCA_RS05125	MCA1047	6
4-diphosphocytidyl-2C-methyl-D-erythritol kinase CDS	MCA_RS05165	MCA1055	6
histidinol-phosphate aminotransferase 1 CDS	MCA_RS05480	MCA1113	6
prepilin-type N-terminal cleavage/methylation domain-containing protein CDS	MCA_RS05510	MCA1118	6
hypothetical protein CDS	MCA_RS05780	MCA1174	6
hypothetical protein CDS	MCA_RS05950	MCA1207	6
formate dehydrogenase subunit gamma CDS	MCA_RS05955	MCA1208	6
hypothetical protein CDS	MCA_RS06290		6
ribosome maturation factor CDS	MCA_RS06500	MCA1317	6
molybdenum import ATP-binding protein ModC CDS	MCA_RS06790	MCA1380	6
3-phosphoshikimate 1-carboxyvinyltransferase CDS	MCA_RS06960	MCA1415	6
hypothetical protein CDS	MCA_RS08065	MCA1642	6
BolA family transcriptional regulator CDS	MCA_RS08075	MCA1644	6
ATP-binding protein CDS	MCA_RS08295	MCA1685	6
tRNA (adenosine(37)-N6)-dimethylallyltransferaseMiaA CDS	MCA_RS08325	MCA1691	6
arginyltransferase CDS	MCA_RS08805	MCA1791	6
HrcA family transcriptional regulator CDS	MCA_RS09130	MCA1858	6
hypothetical protein CDS	MCA_RS09340	MCA1902	6
molybdenum cofactor guanylyltransferase CDS	MCA_RS09525	MCA1945	6
FtsH protease activity modulator HflK CDS	MCA_RS09695	MCA1981	6
type 4 fimbrial biogenesis protein PilZ CDS	MCA_RS09755	MCA1994	6
DNA-directed RNA polymerase subunit omega CDS	MCA_RS09895	MCA2022	6
hypothetical protein CDS	MCA_RS10125	MCA2068	6
prepilin peptidase CDS	MCA_RS10250	MCA2094	6
transglycosylase CDS	MCA_RS10340	MCA2115	6
hypothetical protein CDS	MCA_RS10625	MCA2171	6
transctiptional regulator CDS	MCA_RS11375		6
aspartate carbamoyltransferase CDS	MCA_RS11430	MCA2333	6
50S ribosomal protein L36 CDS	MCA_RS15765	MCA2351	6
50S ribosomal protein L2 CDS	MCA_RS11600	MCA2369	6
16S rRNA (cytosine(1402)-N(4))-methyltransferaseRsmH CDS	MCA_RS11950	MCA2436	6
acetoin utilization protein CDS	MCA_RS12195	MCA2486	6
hypothetical protein CDS	MCA_RS12255	MCA2498	6
group 1 truncated hemoglobin CDS	MCA_RS12290	MCA2507	6
DnaA regulatory inactivator Hda CDS	MCA_RS12365	MCA2522	6
hypothetical protein CDS	MCA_RS12485	MCA2545	6
ribulose-phosphate 3-epimerase CDS	MCA_RS12650	MCA2582	6
UDP-3-O-(3-hydroxymyristoyl)glucosamine N-acyltransferase CDS	MCA_RS12680	MCA2588	6
ferric iron uptake transcriptional regulator CDS	MCA_RS12845	MCA2623	6
hypothetical protein CDS	MCA_RS13055	MCA2666	6
ATP synthase F0 subunit C CDS	MCA_RS13215	MCA2700	6
coproporphyrinogen III oxidase CDS	MCA_RS13665	MCA2791	6
phosphoribosyltransferase CDS	MCA_RS13840	MCA2827	6
class I SAM-dependent methyltransferase CDS	MCA_RS13955	MCA2850	6
formaldehyde-activating enzyme CDS	MCA_RS14030	MCA2866	6
DUF2730 domain-containing protein CDS	MCA_RS14395	MCA2936	6
dihydrolipoyllysine-residue acetyltransferase CDS	MCA_RS14720	MCA3001	6
hypothetical protein CDS	MCA_RS15170	MCA3094	6
sulfite exporter TauE/SafE family protein CDS	MCA_RS00115	MCA0023	7
AmmeMemoRadiSam system protein B CDS	MCA_RS00360	MCA0072	7
glutathione transferase GstA CDS	MCA_RS00370	MCA0074	7
patatin CDS	MCA_RS00380	MCA0076	7
Asp-tRNA(Asn)/Glu-tRNA(Gln) amidotransferase GatCAB subunit C CDS	MCA_RS00495	MCA0099	7
RNA polymerase sigma factor RpoH CDS	MCA_RS00680	MCA0136	7
phosphoheptose isomerase CDS	MCA_RS00915	MCA0183	7
nitrogenase iron protein CDS	MCA_RS01130	MCA0229	7
TetR family transcriptional regulator CDS	MCA_RS01555	MCA0316	7
hypothetical protein CDS	MCA_RS01830		7
regulatory protein RecX CDS	MCA_RS01920	MCA0388	7
tRNA (guanosine(37)-N1)-methyltransferase TrmD CDS	MCA_RS01955	MCA0394	7
lipid-A-disaccharide synthase CDS	MCA_RS01985	MCA0400	7
DUF2092 domain-containing protein CDS	MCA_RS02025	MCA0408	7
heme exporter protein CcmD CDS	MCA_RS02085		7
hypothetical protein CDS	MCA_RS02210		7
hypothetical protein CDS	MCA_RS02290	MCA0459	7
tRNA glutamyl-Q synthetase CDS	MCA_RS02545	MCA0518	7
cytochrome P460 CDS	MCA_RS02575	MCA0524	7
putative lipoprotein CDS	MCA_RS15555		7
aminoglycoside phosphotransferase CDS	MCA_RS02980	MCA0600	7
hypothetical protein CDS	MCA_RS03165	MCA0637	7
DNA polymerase III subunit epsilon CDS	MCA_RS03555	MCA0720	7
hypothetical protein CDS	MCA_RS15320		7
hypothetical protein CDS	MCA_RS03715	MCA0752	7
hypothetical protein CDS	MCA_RS03780	MCA0765	7
VWA domain-containing protein CDS	MCA_RS03895	MCA0788	7
5'-deoxynucleotidase CDS	MCA_RS04075	MCA0827	7
recombination-associated protein RdgC CDS	MCA_RS04205	MCA0854	7
cytochrome c oxidase assembly protein CDS	MCA_RS04340	MCA0882	7
cytochrome c oxidase subunit 3 CDS	MCA_RS04345	MCA0883	7
hypothetical protein CDS	MCA_RS15620		7
hypothetical protein CDS	MCA_RS04835		7
SUF system Fe-S cluster assembly regulator CDS	MCA_RS04870	MCA0993	7
glutathione S-transferase CDS	MCA_RS15630		7
type II secretion system protein GspH CDS	MCA_RS05505	MCA1117	7
Nif3-like dinuclear metal center hexameric protein CDS	MCA_RS05585	MCA1131	7
ABC transporter permease CDS	MCA_RS06245	MCA1265	7
ABC transporter ATP-binding protein CDS	MCA_RS06260	MCA1268	7
DUF1232 domain-containing protein CDS	MCA_RS06265	MCA1269	7
N-acetylmuramoyl-L-alanine amidase CDS	MCA_RS06355	MCA1288	7
tRNA (adenosine(37)-N6)-threonylcarbamoyltransferase complex ATPase subunit type 1 TsaE CDS	MCA_RS06415	MCA1300	7
nusA CDS	MCA_RS06495	MCA1316	7
transporter CDS	MCA_RS06795	MCA1381	7
methyltransferase domain-containing protein CDS	MCA_RS06810	MCA1384	7
hypothetical protein CDS	MCA_RS06870	MCA1396	7
response regulator CDS	MCA_RS07085	MCA1440	7
pyrroloquinoline quinone biosynthesis protein PqqD CDS	MCA_RS07125	MCA1448	7
4-alpha-glucanotransferase CDS	MCA_RS07250	MCA1473	7
cytochrome c CDS	MCA_RS07405		7
aspA CDS	MCA_RS07605	MCA1543	7
phosphoketolase CDS	MCA_RS07795	MCA1587	7
DDE transposase family protein CDS	MCA_RS07905	MCA1610	7
septation protein A CDS	MCA_RS08085	MCA1646	7
hypothetical protein CDS	MCA_RS08410		7
PDZ domain-containing protein CDS	MCA_RS08485	MCA1725	7
GNAT family acetyltransferase CDS	MCA_RS08955	MCA1821	7
hypothetical protein CDS	MCA_RS08985	MCA1827	7
hypothetical protein CDS	MCA_RS09230	MCA1878	7
hypothetical protein CDS	MCA_RS09395	MCA1916	7
sugar ABC transporter permease CDS	MCA_RS09510	MCA1942	7
dihydrolipoyllysine-residue succinyltransferase CDS	MCA_RS09565	MCA1953	7
3-deoxy-D-manno-octulosonic acid transferase CDS	MCA_RS09950	MCA2034	7
D-glycero-beta-D-manno-heptose-1,7-bisphosphate 7-phosphatase CDS	MCA_RS10040	MCA2051	7
dihydroxy-acid dehydratase CDS	MCA_RS10195	MCA2082	7
murein biosynthesis integral membrane protein MurJ CDS	MCA_RS11015	MCA2251	7
hypothetical protein CDS	MCA_RS11195		7
cobalt-precorrin-5B (C(1))-methyltransferase CDS	MCA_RS11255	MCA2297	7
MBL fold metallo-hydrolase CDS	MCA_RS11290	MCA2305	7
branched-chain amino acid transaminase CDS	MCA_RS11485	MCA2344	7
hypothetical protein CDS	MCA_RS11730		7
cytochrome c oxidase subunit I CDS	MCA_RS11755	MCA2396	7
hypothetical protein CDS	MCA_RS11780		7
TlpA family protein disulfide reductase CDS	MCA_RS11810	MCA2408	7
protein-L-isoaspartate(D-aspartate) O-methyltransferase CDS	MCA_RS11865	MCA2419	7
O-succinylhomoserine sulfhydrylase CDS	MCA_RS12205	MCA2488	7
6-carboxytetrahydropterin synthase CDS	MCA_RS12395	MCA2527	7
radical SAM protein CDS	MCA_RS12595		7
type 1 glutamine amidotransferase CDS	MCA_RS12665	MCA2585	7
outer membrane protein assembly factor BamE CDS	MCA_RS12840	MCA2622	7
type II toxin-antitoxin system RelE/ParE family toxin CDS	MCA_RS12990	MCA2653	7
hypothetical protein CDS	MCA_RS13065	MCA2668	7
lysozyme CDS	MCA_RS13125	MCA2680	7
hypothetical protein CDS	MCA_RS13590		7
phosphomannomutase/phosphoglucomutase CDS	MCA_RS15430	MCA2782	7
hypothetical protein CDS	MCA_RS13835	MCA2826	7
6-phosphogluconolactonase CDS	MCA_RS14560	MCA2970	7
DNA-binding response regulator CDS	MCA_RS14585	MCA2976	7
hypothetical protein CDS	MCA_RS14780	MCA3014	7
hydroxymethylbilane synthase CDS	MCA_RS15005	MCA3060	7
nicotinate-nucleotide diphosphorylase (carboxylating) CDS	MCA_RS15210	MCA3101	7
phosphate regulon sensor histidine kinase PhoR CDS	MCA_RS15225	MCA3104	7
phosphate regulon transcriptional regulatory protein PhoB CDS	MCA_RS15230	MCA3105	7
nucleotidyltransferase CDS	MCA_RS00140	MCA0028	8
Ni/Fe hydrogenase subunit alpha CDS	MCA_RS00570	MCA0114	8
glycosyl transferase CDS	MCA_RS00780		8
ABC transporter permease CDS	MCA_RS00875	MCA0174	8
iron-sulfur cluster assembly protein IscA CDS	MCA_RS01230	MCA0250	8
nucleotidyltransferase domain-containing protein CDS	MCA_RS01330		8
FtsH protease activity modulator HflK CDS	MCA_RS01540	MCA0313	8
cytochrome-c peroxidase CDS	MCA_RS01700	MCA0345	8
paraquat-inducible protein A CDS	MCA_RS01790		8
ribosome maturation factor RimM CDS	MCA_RS01950	MCA0393	8
hypothetical protein CDS	MCA_RS02125		8
energy transducer TonB CDS	MCA_RS02180		8
hypothetical protein CDS	MCA_RS02205	MCA0444	8
hypothetical protein CDS	MCA_RS02265		8
NADH ubiquinone/plastoquinone complex subunit CDS	MCA_RS02525	MCA0514	8
YcgN family cysteine cluster protein CDS	MCA_RS02560	MCA0521	8
RNA methyltransferase CDS	MCA_RS02715	MCA0549	8
hypothetical protein CDS	MCA_RS02735	MCA0552	8
ribosome-recycling factor CDS	MCA_RS02830	MCA0570	8
hypothetical protein CDS	MCA_RS03095	MCA0623	8
two pore domain potassium channel family protein CDS	MCA_RS03205	MCA0647	8
LPS export ABC transporter periplasmic protein LptC CDS	MCA_RS03660	MCA0744	8
DUF882 domain-containing protein CDS	MCA_RS03935	MCA0796	8
AraC family transcriptional regulator CDS	MCA_RS04065	MCA0825	8
GGDEF domain-containing protein CDS	MCA_RS04150	MCA0842	8
formate dehydrogenase accessory protein FdhE CDS	MCA_RS04195		8
PqqD family protein CDS	MCA_RS04385	MCA0892	8
multicopper oxidase family protein CDS	MCA_RS05415	MCA1101	8
TIGR01458 family HAD-type hydrolase CDS	MCA_RS05600	MCA1134	8
7-carboxy-7-deazaguanine synthase QueE CDS	MCA_RS06075	MCA1232	8
N-acetylmuramoyl-L-alanine amidase CDS	MCA_RS06395	MCA1296	8
NADH-quinone oxidoreductase subunit I CDS	MCA_RS06655	MCA1352	8
transcriptional regulator CDS	MCA_RS06830	MCA1388	8
glycosyltransferase family 2 protein CDS	MCA_RS07060	MCA1435	8
arsenate reductase CDS	MCA_RS07655	MCA1552	8
DNA cytosine methyltransferase CDS	MCA_RS07940	MCA1616	8
very short patch repair endonuclease CDS	MCA_RS07950	MCA1618	8
penicillin-insensitive murein endopeptidase CDS	MCA_RS08320	MCA1690	8
Hsp20/alpha crystallin family protein CDS	MCA_RS08525	MCA1732	8
prolyl aminopeptidase CDS	MCA_RS08550	MCA1737	8
universal stress protein CDS	MCA_RS08720	MCA1774	8
translation initiation factor IF-1 CDS	MCA_RS08800	MCA1790	8
serine O-acetyltransferase CDS	MCA_RS09000	MCA1830	8
transcription-repair coupling factor CDS	MCA_RS09160	MCA1864	8
cupin domain-containing protein CDS	MCA_RS09185	MCA1869	8
FMN-binding protein CDS	MCA_RS09345	MCA1903	8
GTP 3',8-cyclase MoaA CDS	MCA_RS09545	MCA1949	8
TonB-dependent receptor CDS	MCA_RS09585	MCA1957	8
ATP phosphoribosyltransferase CDS	MCA_RS09620	MCA1964	8
copper resistance protein NlpE CDS	MCA_RS09845		8
adenylate kinase CDS	MCA_RS10115	MCA2066	8
multicopper oxidase CDS	MCA_RS10410	MCA2129	8
hypothetical protein CDS	MCA_RS10455	MCA2138	8
Uma2 family endonuclease CDS	MCA_RS10575	MCA2162	8
DNA-binding response regulator CDS	MCA_RS10840	MCA2213	8
glycosyltransferase family 1 protein CDS	MCA_RS10975	MCA2241	8
5,6-dimethylbenzimidazole synthase CDS	MCA_RS11210	MCA2289	8
cobalamin biosynthesis protein CbiG CDS	MCA_RS11235		8
precorrin-8X methylmutase CDS	MCA_RS11260	MCA2298	8
RND transporter CDS	MCA_RS11395	MCA2325	8
50S ribosomal protein L24 CDS	MCA_RS11560	MCA2361	8
50S ribosomal protein L14 CDS	MCA_RS11565	MCA2362	8
30S ribosomal protein S3 CDS	MCA_RS11585	MCA2366	8
50S ribosomal protein L4 CDS	MCA_RS11610	MCA2371	8
phospho-N-acetylmuramoyl-pentapeptide- transferase CDS	MCA_RS11930	MCA2432	8
division/cell wall cluster transcriptional repressor MraZ CDS	MCA_RS11955	MCA2437	8
cell division protein ZipA CDS	MCA_RS11965	MCA2439	8
inositol monophosphatase family protein CDS	MCA_RS12120	MCA2471	8
hypothetical protein CDS	MCA_RS12175	MCA2482	8
4-hydroxy-3-methylbut-2-en-1-yl diphosphate synthase (flavodoxin) CDS	MCA_RS12180	MCA2483	8
acetyl-CoA carboxylase carboxyl transferase subunit beta CDS	MCA_RS12230	MCA2493	8
NAD(P)H-dependent glycerol-3-phosphate dehydrogenase CDS	MCA_RS12450	MCA2538	8
rhodanese-like domain-containing protein CDS	MCA_RS12790	MCA2612	8
AI-2E family transporter CDS	MCA_RS13255	MCA2709	8
sodium:proton antiporter CDS	MCA_RS13400	MCA2735	8
TonB-dependent receptor CDS	MCA_RS13465	MCA2751	8
bile acid transporter CDS	MCA_RS15810	MCA2757	8
nicotinamidase CDS	MCA_RS13510	MCA2761	8
pyridine nucleotide-disulfide oxidoreductase CDS	MCA_RS13585	MCA2776	8
deoxyuridine 5'-triphosphate nucleotidohydrolase CDS	MCA_RS13625	MCA2783	8
hypothetical protein CDS	MCA_RS13705	MCA2799	8
pyridoxal-dependent decarboxylase CDS	MCA_RS13740	MCA2806	8
electron transport complex subunit RsxG CDS	MCA_RS13805	MCA2820	8
type I DNA topoisomerase CDS	MCA_RS13900	MCA2839	8
hypothetical protein CDS	MCA_RS14010	MCA2862	8
methenyltetrahydromethanopterin cyclohydrolase CDS	MCA_RS14015	MCA2863	8
cysteine desulfurase CDS	MCA_RS14115	MCA2884	8
prophage MuMc02, baseplate assembly protein W CDS	MCA_RS14245	MCA2908	8
AbrB/MazE/SpoVT family DNA-binding domain-containing protein CDS	MCA_RS14745	MCA3006	8
DUF2288 domain-containing protein CDS	MCA_RS14985	MCA3056	8
septum site-determining protein MinC CDS	MCA_RS15035	MCA3066	8
cell division topological specificity factor CDS	MCA_RS15045	MCA3068	8
carbohydrate kinase family protein CDS	MCA_RS00235	MCA0047	9
glucan biosynthesis protein D CDS	MCA_RS00715	MCA0143	9
nucleotide pyrophosphohydrolase CDS	MCA_RS00990	MCA0200	9
hypothetical protein CDS	MCA_RS01100	MCA0223	9
tRNA adenosine(34) deaminase TadA CDS	MCA_RS01420	MCA0289	9
SCPU domain-containing protein CDS	MCA_RS01490		9
pyruvate-binding protein CDS	MCA_RS01805	MCA0365	9
transcription elongation factor CDS	MCA_RS01990	MCA0401	9
YceK/YidQ family lipoprotein CDS	MCA_RS02055	MCA0414	9
cytochrome C biogenesis protein CcmE CDS	MCA_RS02080	MCA0419	9
hypothetical protein CDS	MCA_RS02115	MCA0427	9
MotA/TolQ/ExbB proton channel family protein CDS	MCA_RS02165	MCA0436	9
DUF4136 domain-containing protein CDS	MCA_RS02340	MCA0469	9
methylenetetrahydrofolate dehydrogenase CDS	MCA_RS02495	MCA0508	9
calcium/proton transporter CDS	MCA_RS02695	MCA0545	9
biopolymer transporter ExbD CDS	MCA_RS03140	MCA0632	9
undecaprenyl-diphosphatase CDS	MCA_RS03290	MCA0666	9
phenylalanine--tRNA ligase subunit alpha CDS	MCA_RS03440	MCA0697	9
acireductone synthase CDS	MCA_RS03940	MCA0797	9
diaminopimelate decarboxylase CDS	MCA_RS04225	MCA0858	9
exonuclease CDS	MCA_RS04320	MCA0877	9
hypothetical protein CDS	MCA_RS04390	MCA0893	9
DUF2292 domain-containing protein CDS	MCA_RS04425		9
hypothetical protein CDS	MCA_RS04495	MCA0915	9
3-oxoacyl-ACP reductase FabG CDS	MCA_RS04555	MCA0927	9
glycosyl hydrolase CDS	MCA_RS04625	MCA0941	9
cysteine synthase A CDS	MCA_RS05005	MCA1022	9
hypothetical protein CDS	MCA_RS05020	MCA1024	9
ribose-phosphate pyrophosphokinase CDS	MCA_RS05055	MCA1031	9
cytochrome c family protein CDS	MCA_RS05255	MCA1068	9
hypothetical protein CDS	MCA_RS05455		9
MBL fold hydrolase CDS	MCA_RS05580	MCA1130	9
hydrogenase 4 subunit F CDS	MCA_RS05620	MCA1139	9
NAD-dependent epimerase/dehydratase family protein CDS	MCA_RS05745	MCA1165	9
SCO family protein CDS	MCA_RS05865	MCA1191	9
metalloprotease CDS	MCA_RS06000		9
protein TolR CDS	MCA_RS06050	MCA1227	9
rubredoxin CDS	MCA_RS06185	MCA1254	9
recombination protein RecR CDS	MCA_RS06540	MCA1326	9
NADH-quinone oxidoreductase subunit H CDS	MCA_RS06660	MCA1353	9
hypothetical protein CDS	MCA_RS06730	MCA1366	9
colanic acid biosynthesis glycosyltransferase WcaL CDS	MCA_RS07050	MCA1433	9
coenzyme PQQ synthesis protein E CDS	MCA_RS07130	MCA1449	9
signal peptide peptidase SppA CDS	MCA_RS07275	MCA1478	9
hypothetical protein CDS	MCA_RS07945	MCA1617	9
nodulation protein nolNO CDS	MCA_RS08055	MCA1640	9
DUF1244 domain-containing protein CDS	MCA_RS08090	MCA1647	9
hypothetical protein CDS	MCA_RS08395	MCA1707	9
sensor histidine kinase CDS	MCA_RS08440	MCA1715	9
hypothetical protein CDS	MCA_RS08460	MCA1720	9
Hsp20/alpha crystallin family protein CDS	MCA_RS08520	MCA1731	9
alanine racemase CDS	MCA_RS08535	MCA1734	9
TolC family protein CDS	MCA_RS08705	MCA1768	9
ATP-dependent Clp protease adaptor ClpS CDS	MCA_RS08790	MCA1788	9
energy-dependent translational throttle protein EttA CDS	MCA_RS08820	MCA1794	9
U32 family peptidase CDS	MCA_RS08910	MCA1812	9
DUF2231 domain-containing protein CDS	MCA_RS08975	MCA1825	9
L,D-transpeptidase CDS	MCA_RS09210		9
hypothetical protein CDS	MCA_RS09445	MCA1928	9
hypothetical protein CDS	MCA_RS09470		9
hypothetical protein CDS	MCA_RS09555	MCA1951	9
sulfurtransferase TusA family protein CDS	MCA_RS10225	MCA2088	9
RDD family protein CDS	MCA_RS10290	MCA2102	9
hypothetical protein CDS	MCA_RS10330	MCA2113	9
AraC family transcriptional regulator CDS	MCA_RS10560	MCA2158	9
hypothetical protein CDS	MCA_RS10970	MCA2240	9
TolC family protein CDS	MCA_RS11075	MCA2262	9
ferredoxin protein CDS	MCA_RS11225	MCA2292	9
energy transducer TonB CDS	MCA_RS11450	MCA2337	9
50S ribosomal protein L17 CDS	MCA_RS11495	MCA2346	9
YncE family protein CDS	MCA_RS11665		9
NADH:ubiquinone reductase (Na(+)-transporting) subunit E CDS	MCA_RS11690	MCA2385	9
undecaprenyldiphospho-muramoylpentapeptide beta-N- acetylglucosaminyltransferase CDS	MCA_RS11915	MCA2429	9
trpC CDS	MCA_RS12675	MCA2587	9
cytochrome c4 CDS	MCA_RS12745	MCA2603	9
inositol monophosphatase CDS	MCA_RS12775	MCA2609	9
hypothetical protein CDS	MCA_RS13120	MCA2679	9
glycine oxidase ThiO CDS	MCA_RS13285	MCA2715	9
4Fe-4S ferredoxin CDS	MCA_RS13770	MCA2813	9
hypothetical protein CDS	MCA_RS14280		9
tail protein CDS	MCA_RS14305	MCA2919	9
hypothetical protein CDS	MCA_RS14315	MCA2921	9
hypothetical protein CDS	MCA_RS15460	MCA2930	9
hypothetical protein CDS	MCA_RS14420		9
prophage MuMc02, nuclease CDS	MCA_RS14430	MCA2942	9
hypothetical protein CDS	MCA_RS15240	MCA3107	9
glutamine--fructose-6-phosphate transaminase (isomerizing) CDS	MCA_RS00075	MCA0015	10
peptidylprolyl isomerase CDS	MCA_RS00405	MCA0081	10
hypothetical protein CDS	MCA_RS00440	MCA0088	10
glycosyl transferase family protein CDS	MCA_RS00760	MCA0152	10
DUF466 domain-containing protein CDS	MCA_RS00905	MCA0181	10
hypothetical protein CDS	MCA_RS00935	MCA0187	10
nitrogenase iron-molybdenum cofactor biosynthesis protein NifN CDS	MCA_RS01155	MCA0234	10
restriction endonuclease CDS	MCA_RS01205		10
lysine--tRNA ligase CDS	MCA_RS01480	MCA0301	10
pilus assembly protein PilP CDS	MCA_RS01615	MCA0328	10
glycine dehydrogenase CDS	MCA_RS01715	MCA0348	10
septum formation inhibitor Maf CDS	MCA_RS01870	MCA0378	10
aminotransferase CDS	MCA_RS01980	MCA0399	10
cytochrome c-type biogenesis protein CcmH CDS	MCA_RS02065	MCA0416	10
MinD/ParA family protein CDS	MCA_RS02250	MCA0453	10
hypothetical protein CDS	MCA_RS03210		10
aspartate aminotransferase family protein CDS	MCA_RS04000	MCA0809	10
potD CDS	MCA_RS04280	MCA0869	10
radical SAM protein CDS	MCA_RS04380	MCA0891	10
CRISPR-associated protein Cse4 CDS	MCA_RS04585	MCA0933	10
type I-E CRISPR-associated protein Cse2/CasB CDS	MCA_RS04590	MCA0934	10
23S rRNA pseudouridine(1911/1915/1917) synthase RluD CDS	MCA_RS04770	MCA0972	10
hypothetical protein CDS	MCA_RS04970	MCA1015	10
hypothetical protein CDS	MCA_RS05075		10
TlpA family protein disulfide reductase CDS	MCA_RS05105		10
sulfite exporter TauE/SafE family protein CDS	MCA_RS05390		10
glycosyltransferase family 2 protein CDS	MCA_RS05750	MCA1166	10
protein-L-isoaspartate(D-aspartate) O-methyltransferase CDS	MCA_RS05970	MCA1211	10
argininosuccinate lyase CDS	MCA_RS06155	MCA1248	10
zinc ribbon domain-containing protein CDS	MCA_RS06210	MCA1259	10
glycosyl transferase family 2 CDS	MCA_RS07055	MCA1434	10
hypothetical protein CDS	MCA_RS07145	MCA1452	10
apolipoprotein N-acyltransferase CDS	MCA_RS07160	MCA1455	10
succinyldiaminopimelate transaminase CDS	MCA_RS07335	MCA1491	10
succinate dehydrogenase assembly factor 2 CDS	MCA_RS07595	MCA1541	10
hypothetical protein CDS	MCA_RS07800	MCA1588	10
DUF2058 domain-containing protein CDS	MCA_RS07810	MCA1590	10
hypothetical protein CDS	MCA_RS07915	MCA1612	10
PIN domain-containing protein CDS	MCA_RS07975	MCA1623	10
NAD-dependent protein deacylase CDS	MCA_RS07990	MCA1627	10
cytochrome b CDS	MCA_RS08035	MCA1636	10
bifunctional diaminohydroxyphosphoribosylaminopyrimidine deaminase/5-amino-6-(5-phosphoribosylamino)uracil reductase RibD CDS	MCA_RS08150	MCA1658	10
ATP-binding protein CDS	MCA_RS08190	MCA1666	10
hydrogenase expression/formation protein HypE CDS	MCA_RS08240	MCA1676	10
excinuclease ABC subunit UvrC CDS	MCA_RS08275	MCA1681	10
Hsp20/alpha crystallin family protein CDS	MCA_RS08515	MCA1730	10
gabD CDS	MCA_RS08650	MCA1756	10
4-hydroxy-3-methylbut-2-enyl diphosphate reductase CDS	MCA_RS08925	MCA1815	10
CHAD domain-containing protein CDS	MCA_RS09410	MCA1919	10
phospholipid ABC transporter ATP-binding proteinMlaF CDS	MCA_RS09645	MCA1969	10
hypoxanthine-guanine phosphoribosyltransferase CDS	MCA_RS09715	MCA1985	10
PAS domain S-box protein CDS	MCA_RS10135	MCA2070	10
lipoprotein CDS	MCA_RS10490	MCA2144	10
MFS transporter CDS	MCA_RS10505	MCA2147	10
efflux RND transporter periplasmic adaptor subunit CDS	MCA_RS10535	MCA2153	10
hypothetical protein CDS	MCA_RS10580	MCA2163	10
potassium-transporting ATPase subunit C CDS	MCA_RS10850	MCA2215	10
bifunctional cobalt-precorrin-7 (C(5))-methyltransferase/cobalt-precorrin-6B (C(15))-methyltransferase CDS	MCA_RS11250	MCA2296	10
glutathione synthase CDS	MCA_RS11455	MCA2338	10
30S ribosomal protein S13 CDS	MCA_RS11515	MCA2350	10
30S ribosomal protein S5 CDS	MCA_RS11530	MCA2355	10
30S ribosomal protein S19 CDS	MCA_RS11595	MCA2368	10
beta-hydroxyacyl-ACP dehydratase CDS	MCA_RS11995	MCA2445	10
DUF2782 domain-containing protein CDS	MCA_RS12095	MCA2466	10
phosphoadenylyl-sulfate reductase CDS	MCA_RS12105	MCA2468	10
SPOR domain-containing protein CDS	MCA_RS12220	MCA2491	10
anthranilate phosphoribosyltransferase CDS	MCA_RS12670	MCA2586	10
thiol:disulfide interchange protein DsbA/DsbL CDS	MCA_RS12740	MCA2602	10
recombinase family protein CDS	MCA_RS12895	MCA2634	10
ribonuclease Z CDS	MCA_RS13405	MCA2736	10
hypothetical protein CDS	MCA_RS13515	MCA2762	10
lipoprotein CDS	MCA_RS13525	MCA2764	10
VOC family protein CDS	MCA_RS13750	MCA2808	10
hypothetical protein CDS	MCA_RS13850	MCA2829	10
translational GTPase TypA CDS	MCA_RS13965	MCA2852	10
AraC family transcriptional regulator CDS	MCA_RS14850	MCA3027	10
dnaA CDS	MCA_RS14875	MCA3033	10
transcriptional regulator CDS	MCA_RS15050	MCA3069	10
polyphosphate:AMP phosphotransferase CDS	MCA_RS15270	MCA3113	10
hypothetical protein CDS	MCA_RS00630	MCA0126	11
polysaccharide export protein EpsE CDS	MCA_RS00740	MCA0148	11
hypothetical protein CDS	MCA_RS01085		11
protease modulator HflC CDS	MCA_RS01545	MCA0314	11
phosphoribosylamine--glycine ligase CDS	MCA_RS01780	MCA0361	11
DUF2817 domain-containing protein CDS	MCA_RS01820	MCA0368	11
hypothetical protein CDS	MCA_RS02005	MCA0404	11
sel1 repeat family protein CDS	MCA_RS02010	MCA0405	11
NHL domain/cytochrome c family protein CDS	MCA_RS02150	MCA0433	11
biopolymer transporter ExbB CDS	MCA_RS02195	MCA0442	11
nicotinate-nucleotide--dimethylbenzimidazole phosphoribosyltransferase CDS	MCA_RS02310	MCA0463	11
hypothetical protein CDS	MCA_RS15525	MCA0482	11
ammonium transporter CDS	MCA_RS02425	MCA0490	11
hypothetical protein CDS	MCA_RS02700	MCA0546	11
ABC transporter permease CDS	MCA_RS02760	MCA0557	11
hypothetical protein CDS	MCA_RS02765	MCA0558	11
phosphatidate cytidylyltransferase CDS	MCA_RS02840	MCA0572	11
nitrate transporter CDS	MCA_RS02925	MCA0589	11
nucleotidyltransferase family protein CDS	MCA_RS02975	MCA0599	11
carbohydrate ABC transporter ATP-binding protein CDS	MCA_RS03105	MCA0625	11
hypothetical protein CDS	MCA_RS03115		11
translation initiation factor IF-3 CDS	MCA_RS03425		11
integration host factor subunit alpha CDS	MCA_RS03450	MCA0699	11
membrane protein CDS	MCA_RS03505	MCA0710	11
hemerythrin CDS	MCA_RS03530	MCA0715	11
TetR/AcrR family transcriptional regulator CDS	MCA_RS03585	MCA0726	11
IS481 family transposase CDS	MCA_RS03610		11
SRPBCC family protein CDS	MCA_RS04070	MCA0826	11
cation transporter CDS	MCA_RS04185	MCA0850	11
cupin domain-containing protein CDS	MCA_RS04470	MCA0909	11
outer membrane lipoprotein carrier protein LolA CDS	MCA_RS04515	MCA0918	11
phosphate ABC transporter substrate-binding protein CDS	MCA_RS04660	MCA0949	11
succinate--CoA ligase subunit alpha CDS	MCA_RS04750	MCA0968	11
50S ribosomal protein L11 CDS	MCA_RS05225	MCA1062	11
DNA-directed RNA polymerase subunit beta' CDS	MCA_RS05250	MCA1067	11
glucan biosynthesis protein D CDS	MCA_RS05465	MCA1110	11
phenylacetate--CoA ligase family protein CDS	MCA_RS05590	MCA1132	11
GDP-mannose 4,6-dehydratase CDS	MCA_RS05655	MCA1146	11
capsular polysaccharide biosynthesis protein CDS	MCA_RS05785	MCA1175	11
exopolysaccharide export protein, interruption-C CDS	MCA_RS05800	MCA1178	11
sodium-translocating pyrophosphatase CDS	MCA_RS05850	MCA1188	11
hppA CDS	MCA_RS06175	MCA1252	11
dTDP-4-dehydrorhamnose 3,5-epimerase CDS	MCA_RS06340	MCA1284	11
hypothetical protein CDS	MCA_RS06375	MCA1292	11
hypothetical protein CDS	MCA_RS06740		11
hypothetical protein CDS	MCA_RS06995	MCA1422	11
hypothetical protein CDS	MCA_RS07075	MCA1438	11
ATP-binding protein CDS	MCA_RS07090		11
hypothetical protein CDS	MCA_RS07185	MCA1460	11
NAD(P)/FAD-dependent oxidoreductase CDS	MCA_RS07350	MCA1494	11
methionine synthase CDS	MCA_RS07615	MCA1545	11
molybdopterin molybdenumtransferase MoeA CDS	MCA_RS07720	MCA1567	11
PDZ domain-containing protein CDS	MCA_RS07845	MCA1599	11
carbamoyltransferase HypF CDS	MCA_RS07870	MCA1604	11
hypothetical protein CDS	MCA_RS07890		11
Uma2 family endonuclease CDS	MCA_RS07980	MCA1625	11
tRNA dihydrouridine synthase DusB CDS	MCA_RS08590	MCA1745	11
NAD(+) kinase CDS	MCA_RS09135	MCA1859	11
nicotinate-nicotinamide nucleotide adenylyltransferase CDS	MCA_RS09235	MCA1879	11
restriction endonuclease subunit S CDS	MCA_RS09260	MCA1886	11
serine--tRNA ligase CDS	MCA_RS09650	MCA1971	11
S-methyl-5-thioribose-1-phosphate isomerase CDS	MCA_RS09660	MCA1974	11
phosphoglycerate kinase CDS	MCA_RS09890	MCA2021	11
DNA helicase RecG CDS	MCA_RS09910	MCA2025	11
glycoside hydrolase family 57 CDS	MCA_RS10355	MCA2118	11
glutaredoxin 3 CDS	MCA_RS10430	MCA2133	11
hypothetical protein CDS	MCA_RS10515	MCA2149	11
cytochrome c family protein CDS	MCA_RS10670	MCA2181	11
cyclopropane-fatty-acyl-phospholipid synthase CDS	MCA_RS10895	MCA2223	11
efflux RND transporter periplasmic adaptor subunit CDS	MCA_RS10925	MCA2230	11
hypothetical protein CDS	MCA_RS11035	MCA2255	11
hypothetical protein CDS	MCA_RS11160	MCA2280	11
DUF1826 domain-containing protein CDS	MCA_RS11365	MCA2320	11
50S ribosomal protein L6 CDS	MCA_RS11540	MCA2357	11
nitric oxide reductase CDS (cbbO?)	MCA_RS11770	MCA2400	11
DUF423 domain-containing protein CDS	MCA_RS11805	MCA2407	11
5'-nucleotidase SurE CDS	MCA_RS11860	MCA2418	11
UDP-N-acetylmuramate--L-alanine ligase CDS	MCA_RS11910	MCA2428	11
ribonuclease HII CDS	MCA_RS11985	MCA2443	11
gamma-glutamylcyclotransferase CDS	MCA_RS12075	MCA2461	11
hypothetical protein CDS	MCA_RS12275		11
pyruvate kinase CDS	MCA_RS12715	MCA2597	11
cytochrome c-555 CDS	MCA_RS12815	MCA2618	11
hypothetical protein CDS	MCA_RS12885	MCA2632	11
hypothetical protein CDS	MCA_RS12955	MCA2646	11
hypothetical protein CDS	MCA_RS12980	MCA2651	11
hypothetical protein CDS	MCA_RS13270	MCA2712	11
multidrug transporter CDS	MCA_RS13605	MCA2779	11
efflux RND transporter periplasmic adaptor subunit CDS	MCA_RS13775	MCA2814	11
electron transport complex subunit RsxB CDS	MCA_RS13820	MCA2823	11
electron transport complex subunit RsxD CDS	MCA_RS14175	MCA2896	11
hypothetical protein CDS	MCA_RS14475		11
3-hexulose-6-phosphate synthase CDS	MCA_RS14925	MCA3043	11
hypothetical protein CDS	MCA_RS00275	MCA0055	12
16S rRNA (cytidine(1402)-2'-O)-methyltransferase CDS	MCA_RS00930	MCA0186	12
killer suppression protein HigA CDS	MCA_RS01350	MCA0276	12
photosynthetic protein synthase I CDS	MCA_RS01565	MCA0318	12
metalloprotease PmbA CDS	MCA_RS01895	MCA0383	12
biopolymer transporter ExbD CDS	MCA_RS02200	MCA0443	12
alpha-ribazole-5'-phosphate phosphatase CDS	MCA_RS02315	MCA0464	12
hypothetical protein CDS	MCA_RS02520	MCA0513	12
RNA polymerase-binding protein DksA CDS	MCA_RS02540	MCA0517	12
hypothetical protein CDS	MCA_RS02580	MCA0525	12
threonine synthase CDS	MCA_RS02960	MCA0596	12
4-hydroxy-tetrahydrodipicolinate synthase CDS	MCA_RS03315	MCA0671	12
hypothetical protein CDS	MCA_RS03875	MCA0784	12
DNA topoisomerase IV subunit A CDS	MCA_RS04055	MCA0821	12
polyamine ABC transporter ATP-binding protein CDS	MCA_RS04295	MCA0872	12
DUF2244 domain-containing protein CDS	MCA_RS04325	MCA0878	12
membrane protein CDS	MCA_RS04520	MCA0919	12
type I-E CRISPR-associated protein Cas5/CasD CDS	MCA_RS04580	MCA0932	12
hypothetical protein CDS	MCA_RS04670	MCA0951	12
DUF47 domain-containing protein CDS	MCA_RS04940	MCA1009	12
cytochrome d ubiquinol oxidase subunit II CDS	MCA_RS05445	MCA1106	12
FkbM family methyltransferase CDS	MCA_RS05695	MCA1155	12
formate dehydrogenase subunit beta CDS	MCA_RS05960	MCA1209	12
RNA 3'-terminal phosphate cyclase CDS	MCA_RS05975	MCA1212	12
protein TolQ CDS	MCA_RS06045	MCA1226	12
cell envelope integrity protein TolA CDS	MCA_RS06055	MCA1228	12
DUF447 domain-containing protein CDS	MCA_RS06135	MCA1244	12
dihydropteroate synthase CDS	MCA_RS06140	MCA1245	12
dTDP-4-dehydrorhamnose reductase CDS	MCA_RS06345	MCA1285	12
hypothetical protein CDS	MCA_RS06980	MCA1419	12
MxaK protein CDS	MCA_RS07530	MCA1529	12
YggT family protein CDS	MCA_RS07555	MCA1534	12
type IV pili twitching motility protein PilT CDS	MCA_RS07570	MCA1537	12
hypothetical protein CDS	MCA_RS07580		12
hypothetical protein CDS	MCA_RS07620	MCA1546	12
MexE family multidrug efflux RND transporter periplasmic adaptor subunit CDS	MCA_RS07830	MCA1596	12
mechanosensitive ion channel family protein CDS	MCA_RS08015	MCA1632	12
ZIP family metal transporter CDS	MCA_RS08505	MCA1728	12
rRNA large subunit methyltransferase E CDS	MCA_RS09085	MCA1849	12
riboflavin synthase CDS	MCA_RS09165	MCA1865	12
23S rRNA (uracil(1939)-C(5))-methyltransferase RlmD CDS	MCA_RS09320	MCA1898	12
cation transporter CDS	MCA_RS09330	MCA1900	12
calcium/proton exchanger CDS	MCA_RS09365	MCA1907	12
hypothetical protein CDS	MCA_RS09440	MCA1927	12
DNA-binding response regulator CDS	MCA_RS09500	MCA1939	12
phosphate acyltransferase CDS	MCA_RS09805	MCA2004	12
potassium transporter Trk CDS	MCA_RS09985	MCA2041	12
biosynthetic arginine decarboxylase CDS	MCA_RS10020	MCA2047	12
dihydroorotase CDS	MCA_RS10160	MCA2075	12
DNA gyrase inhibitor YacG CDS	MCA_RS10235	MCA2090	12
valine--tRNA ligase CDS	MCA_RS10265	MCA2097	12
DNA polymerase III subunit chi CDS	MCA_RS10270	MCA2098	12
LexA repressor CDS	MCA_RS10600	MCA2167	12
hypothetical protein CDS	MCA_RS15390		12
hypothetical protein CDS	MCA_RS11275		12
cobyric acid synthase CobQ CDS	MCA_RS11285	MCA2304	12
bifunctional pyr operon transcriptional regulator/uracil phosphoribosyltransferase PyrR CDS	MCA_RS11435	MCA2334	12
30S ribosomal protein S8 CDS	MCA_RS11545	MCA2358	12
ZIP family metal transporter CDS	MCA_RS11855	MCA2417	12
ferredoxin family protein CDS	MCA_RS12115	MCA2470	12
hypothetical protein CDS	MCA_RS12155		12
PilZ domain-containing protein CDS	MCA_RS15790		12
lipoprotein-releasing system transmembrane subunit LolC CDS	MCA_RS12850	MCA2624	12
sulfate adenylyltransferase subunit 2 CDS	MCA_RS12875	MCA2629	12
type II toxin-antitoxin system ParD family antitoxin CDS	MCA_RS12985	MCA2652	12
DNA methylase N-4 CDS	MCA_RS12995	MCA2654	12
phosphomethylpyrimidine synthase CDS	MCA_RS13260	MCA2710	12
1-(5-phosphoribosyl)-5-((5- phosphoribosylamino)methylideneamino)imidazole-4- carboxamide isomerase CDS	MCA_RS13725	MCA2803	12
alpha-L-glutamate ligase CDS	MCA_RS14020	MCA2864	12
amino acid kinase CDS	MCA_RS14055	MCA2871	12
hypothetical protein CDS	MCA_RS14075	MCA2876	12
DUF1631 domain-containing protein CDS	MCA_RS14970	MCA3053	12
adenosylmethionine--8-amino-7-oxononanoate transaminase CDS	MCA_RS00085	MCA0017	13
glucose-6-phosphate dehydrogenase CDS	MCA_RS00125	MCA0025	13
rod shape-determining protein MreC CDS	MCA_RS00505	MCA0101	13
Ni/Fe hydrogenase CDS	MCA_RS00565	MCA0113	13
RtcB family protein CDS	MCA_RS00965	MCA0195	13
Co2+/Mg2+ efflux protein ApaG CDS	MCA_RS01190	MCA0241	13
ATP-dependent Clp protease ATP-binding subunit ClpX CDS	MCA_RS01200	MCA0243	13
restriction endonuclease subunit S CDS	MCA_RS01355	MCA0277	13
selenium-binding protein CDS	MCA_RS01560	MCA0317	13
pilus assembly protein PilM CDS	MCA_RS01600	MCA0325	13
ribose-5-phosphate isomerase CDS	MCA_RS01750	MCA0355	13
gfo/Idh/MocA family oxidoreductase CDS	MCA_RS01975	MCA0398	13
DUF3313 domain-containing protein CDS	MCA_RS02020	MCA0407	13
hypothetical protein CDS	MCA_RS02120		13
DsbE family thiol:disulfide interchange protein CDS	MCA_RS02155	MCA0434	13
DUF2959 domain-containing protein CDS	MCA_RS02555	MCA0520	13
class II aldolase CDS	MCA_RS02585	MCA0526	13
30S ribosomal protein S2 CDS	MCA_RS02815	MCA0567	13
L,D-transpeptidase CDS	MCA_RS03010	MCA0606	13
hypothetical protein CDS	MCA_RS03195	MCA0644	13
triose-phosphate isomerase CDS	MCA_RS03330	MCA0674	13
HIT domain-containing protein CDS	MCA_RS03390	MCA0687	13
MFS transporter CDS	MCA_RS03470	MCA0703	13
hypothetical protein CDS	MCA_RS03835	MCA0776	13
cold-shock protein CDS	MCA_RS03915	MCA0792	13
cytochrome c oxidase subunit I CDS	MCA_RS04335	MCA0880	13
Hsp20/alpha crystallin family protein CDS	MCA_RS04815	MCA0982	13
putative C-S lyase CDS	MCA_RS05000	MCA1021	13
DUF3426 domain-containing protein CDS	MCA_RS05130	MCA1048	13
ComF family protein CDS	MCA_RS05545	MCA1124	13
exopolysaccharide export protein, interruption-N CDS	MCA_RS05790	MCA1176	13
DUF1269 domain-containing protein CDS	MCA_RS06370	MCA1291	13
EF-P lysine aminoacylase GenX CDS	MCA_RS06510	MCA1319	13
sulfurtransferase complex subunit TusC CDS	MCA_RS06565	MCA1332	13
integrase CDS	MCA_RS06620	MCA1344	13
capsule biosynthesis protein CapA CDS	MCA_RS07035	MCA1430	13
CBS domain-containing protein CDS	MCA_RS07165	MCA1456	13
VWA domain-containing protein CDS	MCA_RS07525	MCA1528	13
hypothetical protein CDS	MCA_RS07625		13
transcriptional regulator NrdR CDS	MCA_RS08155	MCA1659	13
hypothetical protein CDS	MCA_RS08530	MCA1733	13
bifunctional heptose 7-phosphate kinase/heptose 1-phosphate adenyltransferase CDS	MCA_RS08545	MCA1736	13
bifunctional phosphoribosylaminoimidazolecarboxamide formyltransferase/IMP cyclohydrolase PurH CDS	MCA_RS08600	MCA1747	13
DNA-binding response regulator CDS	MCA_RS08685	MCA1764	13
biotin--[acetyl-CoA-carboxylase] ligase CDS	MCA_RS08755	MCA1781	13
transcription elongation factor GreA CDS	MCA_RS09095	MCA1851	13
AcrB/AcrD/AcrF family protein CDS	MCA_RS09480	MCA1935	13
META domain-containing protein CDS	MCA_RS09540	MCA1948	13
S-methyl-5'-thioinosine phosphorylase CDS	MCA_RS09720	MCA1986	13
energy transducer TonB CDS	MCA_RS10155	MCA2074	13
monothiol glutaredoxin, Grx4 family CDS	MCA_RS10175	MCA2078	13
DegT/DnrJ/EryC1/StrS family aminotransferase CDS	MCA_RS10390	MCA2125	13
DNA polymerase Y family protein CDS	MCA_RS10590	MCA2165	13
copper resistance protein CDS	MCA_RS10615	MCA2170	13
short-chain dehydrogenase CDS	MCA_RS10695	MCA2186	13
molybdopterin-synthase adenylyltransferase MoeB CDS	MCA_RS10830	MCA2211	13
hydrophobe/amphiphile efflux-1 family RND transporter CDS	MCA_RS10930	MCA2231	13
acetolactate synthase 3 large subunit CDS	MCA_RS11115	MCA2270	13
pantoate--beta-alanine ligase CDS	MCA_RS11340	MCA2315	13
UDP-glucose/GDP-mannose dehydrogenase family protein CDS	MCA_RS12200	MCA2487	13
VCBS repeat-containing protein CDS	MCA_RS12525	MCA2553	13
cytochrome P450 CDS	MCA_RS13265	MCA2711	13
DUF4410 domain-containing protein CDS	MCA_RS13520	MCA2763	13
DUF748 domain-containing protein CDS	MCA_RS13865	MCA2832	13
DNA-protecting protein DprA CDS	MCA_RS13910	MCA2841	13
hypothetical protein CDS	MCA_RS15435	MCA2902	13
DUF3486 domain-containing protein CDS	MCA_RS14385	MCA2934	13
hypothetical protein CDS	MCA_RS14405	MCA2938	13
hypothetical protein CDS	MCA_RS14410		13
phosphatase PAP2 family protein CDS	MCA_RS14630	MCA2985	13
type IV pilus modification protein PilV CDS	MCA_RS00450	MCA0090	14
hypothetical protein CDS	MCA_RS00895		14
peptide chain release factor 2 CDS	MCA_RS01485		14
hypothetical protein CDS	MCA_RS01515		14
shikimate kinase CDS	MCA_RS01625	MCA0330	14
EVE domain-containing protein CDS	MCA_RS01740	MCA0353	14
DUF1826 domain-containing protein CDS	MCA_RS02770		14
CBS domain-containing protein CDS	MCA_RS02890	MCA0583	14
(2Fe-2S)-binding protein CDS	MCA_RS02905	MCA0586	14
glycosyl transferase group 2 family protein CDS	MCA_RS03080	MCA0620	14
RNA polymerase sigma-54 factor CDS	MCA_RS03645	MCA0741	14
lipopolysaccharide transport periplasmic proteinLptA CDS	MCA_RS03655	MCA0743	14
hypothetical protein CDS	MCA_RS04315	MCA0876	14
hypothetical protein CDS	MCA_RS15610	MCA0886	14
aromatic ring-hydroxylating dioxygenase subunit alpha CDS	MCA_RS04975	MCA1016	14
nucleoside-diphosphate sugar epimerase CDS	MCA_RS04980	MCA1017	14
hypothetical protein CDS	MCA_RS05045	MCA1029	14
hypothetical protein CDS	MCA_RS05760		14
pyrroline-5-carboxylate reductase CDS	MCA_RS07560	MCA1535	14
hydrogenase maturation nickel metallochaperone HypA CDS	MCA_RS07855	MCA1601	14
chromosomal replication initiator protein DnaA CDS	MCA_RS08005	MCA1630	14
hypothetical protein CDS	MCA_RS08115	MCA1651	14
methyl-accepting chemotaxis protein CDS	MCA_RS08230	MCA1674	14
hypothetical protein CDS	MCA_RS15350	MCA1689	14
hypothetical protein CDS	MCA_RS08645	MCA1755	14
DUF2459 domain-containing protein CDS	MCA_RS15725	MCA1758	14
toxin Fic CDS	MCA_RS09275	MCA1889	14
TolC family protein CDS	MCA_RS09490	MCA1937	14
thiosulfate oxidation carrier complex protein SoxZ CDS	MCA_RS09730	MCA1989	14
HslU--HslV peptidase proteolytic subunit CDS	MCA_RS09855	MCA2014	14
glycine--tRNA ligase subunit alpha CDS	MCA_RS10030	MCA2049	14
ribonuclease T CDS	MCA_RS10170	MCA2077	14
murein transglycosylase B CDS	MCA_RS10335	MCA2114	14
hypothetical protein CDS	MCA_RS10360	MCA2119	14
cytochrome c CDS	MCA_RS10755	MCA2197	14
hypothetical protein CDS	MCA_RS10945	MCA2234	14
50S ribosomal protein L3 CDS	MCA_RS11615	MCA2372	14
cytochrome c' CDS	MCA_RS11795	MCA2405	14
UDP-glucose 4-epimerase GalE CDS	MCA_RS12025	MCA2451	14
SulP family inorganic anion transporter CDS	MCA_RS12125	MCA2472	14
tryptophan synthase subunit alpha CDS	MCA_RS12235	MCA2494	14
Hsp20/alpha crystallin family protein CDS	MCA_RS12420	MCA2532	14
hypothetical protein CDS	MCA_RS13090	MCA2673	14
orotate phosphoribosyltransferase CDS	MCA_RS13425	MCA2740	14
DUF29 domain-containing protein CDS	MCA_RS13535	MCA2766	14
NAD(P)(+) transhydrogenase (Re/Si-specific) subunit beta CDS	MCA_RS13540	MCA2767	14
acetylglutamate kinase CDS	MCA_RS13615	MCA2781	14
glutaredoxin CDS	MCA_RS13645	MCA2787	14
hypothetical protein CDS	MCA_RS14225	MCA2904	14
DUF2513 domain-containing protein CDS	MCA_RS14290	MCA2917	14
sensor histidine kinase CDS	MCA_RS14590	MCA2977	14
type II toxin-antitoxin system PemK/MazF family toxin CDS	MCA_RS14750	MCA3007	14
membrane protein insertase YidC CDS	MCA_RS14895	MCA3037	14
fructose-bisphosphate aldolase class II CDS	MCA_RS14915	MCA3041	14
hypothetical protein CDS	MCA_RS14920	MCA3042	14
septum site-determining protein MinD CDS	MCA_RS15040	MCA3067	14
general secretion pathway protein A CDS	MCA_RS00305	MCA0061	15
insulinase family protein CDS	MCA_RS00320	MCA0064	15
polyphosphate kinase CDS	MCA_RS00340	MCA0068	15
AmmeMemoRadiSam system radical SAM enzyme CDS	MCA_RS00365	MCA0073	15
AcrB/AcrD/AcrF family protein CDS	MCA_RS00395	MCA0079	15
ABC-F family ATPase CDS	MCA_RS00635	MCA0127	15
signal recognition particle-docking protein FtsY CDS	MCA_RS00665	MCA0133	15
hypothetical protein CDS	MCA_RS00755	MCA0151	15
hypothetical protein CDS	MCA_RS00950		15
hypothetical protein CDS	MCA_RS01115		15
iron-sulfur cluster insertion protein ErpA CDS	MCA_RS01225	MCA0249	15
ferredoxin CDS	MCA_RS01260	MCA0256	15
hypothetical protein CDS	MCA_RS01370	MCA0280	15
type IV pilus secretin PilQ CDS	MCA_RS01620	MCA0329	15
quinolinate synthase NadA CDS	MCA_RS01860	MCA0376	15
biopolymer transporter ExbD CDS	MCA_RS02175	MCA0438	15
trigger factor CDS	MCA_RS02600	MCA0528	15
glucokinase CDS	MCA_RS02785	MCA0561	15
thiol:disulfide interchange protein DsbC CDS	MCA_RS02855	MCA0575	15
copper chaperone CDS	MCA_RS03035	MCA0611	15
hypothetical protein CDS	MCA_RS03600	MCA0729	15
nitrogen fixation negative regulator NifL CDS	MCA_RS03770	MCA0763	15
hypothetical protein CDS	MCA_RS04125	MCA0837	15
IS3 family transposase CDS	MCA_RS04460	MCA0907	15
hydroxylamine reductase CDS	MCA_RS04695	MCA0956	15
lipid A export ATP-binding/permease MsbA CDS	MCA_RS04735	MCA0964	15
PepSY domain-containing protein CDS	MCA_RS05035	MCA1027	15
peptide chain release factor N(5)-glutamine methyltransferase CDS	MCA_RS05140	MCA1050	15
hypothetical protein CDS	MCA_RS05380	MCA1093	15
hypothetical protein CDS	MCA_RS05840	MCA1186	15
6-phosphofructokinase CDS	MCA_RS06170	MCA1251	15
hypothetical protein CDS	MCA_RS06220	MCA1261	15
phosphoserine phosphatase SerB CDS	MCA_RS06255	MCA1267	15
bifunctional ADP-dependent NAD(P)H-hydrate dehydratase/NAD(P)H-hydrate epimerase CDS	MCA_RS06420	MCA1301	15
Hsp70 family protein CDS	MCA_RS06440	MCA1305	15
5'-nucleotidase CDS	MCA_RS06525	MCA1322	15
signal recognition particle protein CDS	MCA_RS06595	MCA1338	15
bacterioferritin CDS	MCA_RS06745	MCA1369	15
23S rRNA pseudouridine(955/2504/2580) synthase RluC CDS	MCA_RS07280	MCA1479	15
IS200/IS605 family transposase CDS	MCA_RS15705		15
IS5 family transposase ISMca1 CDS	MCA_RS07455	MCA1514	15
succinate dehydrogenase flavoprotein subunit CDS	MCA_RS07645	MCA1550	15
F0F1 ATP synthase subunit beta CDS	MCA_RS07670	MCA1556	15
DUF4136 domain-containing protein CDS	MCA_RS07750	MCA1577	15
methyl-accepting chemotaxis protein CDS	MCA_RS08165	MCA1661	15
TolC family protein CDS	MCA_RS08475	MCA1723	15
hypothetical protein CDS	MCA_RS08900	MCA1810	15
ATP-dependent DNA helicase CDS	MCA_RS09740	MCA1991	15
mannose-1-phosphate guanylyltransferase/mannose-6-phosphate isomerase CDS	MCA_RS09945	MCA2033	15
hypothetical protein CDS	MCA_RS09960	MCA2036	15
esterase CDS	MCA_RS11185	MCA2284	15
30S ribosomal protein S14 CDS	MCA_RS11550	MCA2359	15
50S ribosomal protein L22 CDS	MCA_RS11590	MCA2367	15
amidophosphoribosyltransferase CDS	MCA_RS12210	MCA2489	15
decaprenyl-phosphate phosphoribosyltransferase CDS	MCA_RS12560	MCA2564	15
surface-associated protein CDS	MCA_RS12685	MCA2589	15
type I glyceraldehyde-3-phosphate dehydrogenase CDS	MCA_RS12720	MCA2598	15
ATP synthase subunit alpha 2 CDS	MCA_RS13245	MCA2707	15
molybdenum ABC transporter ATP-binding protein CDS	MCA_RS13885	MCA2836	15
GHMP kinase CDS	MCA_RS14005	MCA2861	15
Fe-S cluster assembly transcriptional regulator IscR CDS	MCA_RS14110	MCA2883	15
hypothetical protein CDS	MCA_RS14610	MCA2981	15
cytidylate kinase-like family protein CDS	MCA_RS14825	MCA3022	15
hypothetical protein CDS	MCA_RS14950	MCA3048	15
protein BatD CDS	MCA_RS15135	MCA3087	15
NfeD family protein CDS	MCA_RS15260	MCA3111	15
SPFH/Band 7/PHB domain protein CDS	MCA_RS15265	MCA3112	15
hypothetical protein CDS	MCA_RS15495	MCA0035	16
hypothetical protein CDS	MCA_RS00420	MCA0084	16
23S rRNA (cytidine(2498)-2'-O)-methyltransferaseRlmM CDS	MCA_RS00460	MCA0092	16
AI-2E family transporter CDS	MCA_RS00600	MCA0120	16
DUF2357 domain-containing protein CDS	MCA_RS00605	MCA0121	16
hypothetical protein CDS	MCA_RS00900		16
nitrogenase cofactor biosynthesis protein NifB CDS	MCA_RS01005	MCA0204	16
PQQ-dependent dehydrogenase, methanol/ethanol family CDS	MCA_RS01470	MCA0299	16
sensor domain-containing diguanylate cyclase CDS	MCA_RS02275	MCA0456	16
hypothetical protein CDS	MCA_RS02775	MCA0559	16
YdiU family protein CDS	MCA_RS02900	MCA0585	16
biopolymer transporter ExbD CDS	MCA_RS03310	MCA0670	16
50S ribosomal protein L3 N(5)-glutamine methyltransferase CDS	MCA_RS03460	MCA0701	16
rRNA large subunit methyltransferase K/L CDS	MCA_RS03515	MCA0712	16
competence protein ComE CDS	MCA_RS03790	MCA0767	16
hypothetical protein CDS	MCA_RS03820		16
acyl carrier protein CDS	MCA_RS04490		16
Fe-S cluster assembly protein SufB CDS	MCA_RS04865	MCA0992	16
50S ribosomal protein L1 CDS	MCA_RS05230	MCA1063	16
phosphate ABC transporter ATP-binding protein CDS	MCA_RS05285	MCA1074	16
hypothetical protein CDS	MCA_RS05355		16
TVP38/TMEM64 family protein CDS	MCA_RS05475	MCA1112	16
glycosyl transferase family protein CDS	MCA_RS05685		16
nodulation protein nolNO CDS	MCA_RS05735	MCA1163	16
Holliday junction branch migration protein RuvA CDS	MCA_RS06025	MCA1222	16
sulfite exporter TauE/SafE family protein CDS	MCA_RS06800		16
FAD-binding oxidoreductase CDS	MCA_RS07385	MCA1501	16
PspC domain-containing protein CDS	MCA_RS08010	MCA1631	16
porin CDS	MCA_RS08365	MCA1701	16
ubiF CDS	MCA_RS08640	MCA1754	16
universal stress protein CDS	MCA_RS08660	MCA1759	16
carbamoyl-phosphate synthase small subunit CDS	MCA_RS09105	MCA1853	16
23S rRNA (adenine(2030)-N(6))-methyltransferase RlmJ CDS	MCA_RS09400	MCA1917	16
hypothetical protein CDS	MCA_RS10055	MCA2054	16
hypothetical protein CDS	MCA_RS10060	MCA2055	16
hypothetical protein CDS	MCA_RS10320	MCA2111	16
exo-alpha-sialidase CDS	MCA_RS10610	MCA2169	16
cytochrome c CDS	MCA_RS15405	MCA2198	16
hypothetical protein CDS	MCA_RS10905		16
lipoprotein signal peptidase CDS	MCA_RS11030	MCA2254	16
NADH:ubiquinone reductase (Na(+)-transporting) subunit D CDS	MCA_RS11695	MCA2386	16
2-C-methyl-D-erythritol 2,4-cyclodiphosphate synthase CDS	MCA_RS12345	MCA2518	16
short-chain dehydrogenase CDS	MCA_RS12575	MCA2567	16
SAM-dependent methyltransferase CDS	MCA_RS12695	MCA2592	16
hypothetical protein CDS	MCA_RS12910	MCA2637	16
HAD family phosphatase CDS	MCA_RS13390	MCA2733	16
hypothetical protein CDS	MCA_RS13490	MCA2758	16
imidazole glycerol phosphate synthase subunit HisH CDS	MCA_RS13730	MCA2804	16
hypothetical protein CDS	MCA_RS13790		16
peptide deformylase CDS	MCA_RS13920	MCA2843	16
HisA/HisF family protein CDS	MCA_RS14035	MCA2867	16
phage tail tape measure protein CDS	MCA_RS14275	MCA2914	16
hypothetical protein CDS	MCA_RS14440	MCA2944	16
3'(2'),5'-bisphosphate nucleotidase CDS	MCA_RS14620	MCA2983	16
hypothetical protein CDS	MCA_RS14700	MCA2998	16
DUF692 domain-containing protein CDS	MCA_RS15245	MCA3108	16
6-phosphogluconolactonase CDS	MCA_RS00120	MCA0024	17
general secretion pathway protein GspB CDS	MCA_RS00300	MCA0060	17
glycogen/starch/alpha-glucan phosphorylase CDS	MCA_RS00335	MCA0067	17
ABC transporter permease CDS	MCA_RS00675	MCA0135	17
hypothetical protein CDS	MCA_RS01025	MCA0208	17
hypothetical protein CDS	MCA_RS01295		17
elongation factor Ts CDS	MCA_RS02820	MCA0568	17
cupin domain-containing protein CDS	MCA_RS02865	MCA0577	17
hypothetical protein CDS	MCA_RS02955	MCA0595	17
alanine transaminase CDS	MCA_RS02970	MCA0598	17
CRISPR-associated protein Cas4 CDS	MCA_RS03230	MCA0652	17
protein translocase subunit SecD CDS	MCA_RS03370	MCA0683	17
hypothetical protein CDS	MCA_RS15615	MCA0888	17
outer membrane lipoprotein LolB CDS	MCA_RS05160	MCA1054	17
alpha-L-glutamate ligase-like protein CDS	MCA_RS05270	MCA1071	17
hydrogenase CDS	MCA_RS05615	MCA1138	17
DNA polymerase III subunit alpha CDS	MCA_RS06350	MCA1286	17
Hg(II)-responsive transcriptional regulator CDS	MCA_RS06600	MCA1339	17
NADH-quinone oxidoreductase subunit N CDS	MCA_RS06630	MCA1347	17
molybdate ABC transporter permease subunit CDS	MCA_RS06785	MCA1379	17
1-acyl-sn-glycerol-3-phosphate acyltransferase CDS	MCA_RS07360	MCA1496	17
DUF2970 domain-containing protein CDS	MCA_RS07630		17
3-mercaptopyruvate sulfurtransferase CDS	MCA_RS07665	MCA1555	17
hypothetical protein CDS	MCA_RS08435	MCA1714	17
homoserine O-succinyltransferase CDS	MCA_RS09220	MCA1876	17
hypothetical protein CDS	MCA_RS09380		17
ABC transporter ATP-binding protein CDS	MCA_RS09520	MCA1944	17
fabG CDS	MCA_RS09790	MCA2001	17
hypothetical protein CDS	MCA_RS10565	MCA2160	17
hypothetical protein CDS	MCA_RS10725	MCA2191	17
formate--tetrahydrofolate ligase CDS	MCA_RS10870	MCA2219	17
class II glutamine amidotransferase CDS	MCA_RS11170	MCA2281	17
glycosyltransferase CDS	MCA_RS11845	MCA2415	17
TolC family protein CDS	MCA_RS13300	MCA2718	17
flavin reductase CDS	MCA_RS13380	MCA2731	17
hypothetical protein CDS	MCA_RS13395	MCA2734	17
hypothetical protein CDS	MCA_RS14105		17
prophage MuMc02, late control gene D protein CDS	MCA_RS14260	MCA2911	17
DUF3883 domain-containing protein CDS	MCA_RS14740	MCA3005	17
3-hexulose-6-phosphate synthase CDS	MCA_RS14955	MCA3049	17
exodeoxyribonuclease III CDS	MCA_RS15055	MCA3070	17
formamidopyrimidine-DNA glycosylase CDS	MCA_RS15065	MCA3072	17
DUF748 domain-containing protein CDS	MCA_RS15255	MCA3110	17
tRNA uridine-5-carboxymethylaminomethyl(34) synthesis enzyme MnmG CDS	MCA_RS00005	MCA0001	18
hypothetical protein CDS	MCA_RS00425	MCA0085	18
aminoacyl-tRNA hydrolase CDS	MCA_RS00640	MCA0128	18
ferredoxin CDS	MCA_RS01270	MCA0258	18
oxidoreductase CDS	MCA_RS01650	MCA0335	18
diguanylate phosphodiesterase CDS	MCA_RS01660	MCA0337	18
hypothetical protein CDS	MCA_RS02270		18
oligoribonuclease CDS	MCA_RS02665	MCA0539	18
type III restriction-modification system, res subunit CDS	MCA_RS02730	MCA0551	18
LPS export ABC transporter ATP-binding protein CDS	MCA_RS03650	MCA0742	18
hypothetical protein CDS	MCA_RS03755	MCA0759	18
VWA domain-containing protein CDS	MCA_RS03885	MCA0786	18
hypothetical protein CDS	MCA_RS04635	MCA0943	18
heme exporter protein CcmB CDS	MCA_RS04680	MCA0953	18
hypothetical protein CDS	MCA_RS04705	MCA0958	18
alpha/beta hydrolase CDS	MCA_RS05065	MCA1033	18
phosphate ABC transporter, permease protein PstA CDS	MCA_RS05280	MCA1073	18
hypothetical protein CDS	MCA_RS05700	MCA1156	18
IS5 family transposase ISMca1 CDS	MCA_RS05900	MCA1197	18
polyribonucleotide nucleotidyltransferase CDS	MCA_RS06460	MCA1309	18
transporter CDS	MCA_RS06705	MCA1362	18
3-phosphoserine/phosphohydroxythreonine transaminase CDS	MCA_RS06985	MCA1420	18
IS5 family transposase ISMca1 CDS	MCA_RS07470	MCA1517	18
pyridoxine 5'-phosphate synthase CDS	MCA_RS08195	MCA1667	18
thioredoxin-disulfide reductase CDS	MCA_RS08340	MCA1694	18
flavodoxin CDS	MCA_RS08355	MCA1697	18
histidinol-phosphatase CDS	MCA_RS09285	MCA1891	18
sulfur compound-chelating protein SoxY CDS	MCA_RS09725	MCA1987	18
TolC family protein CDS	MCA_RS10315	MCA2110	18
hypothetical protein CDS	MCA_RS10705	MCA2188	18
glycosyltransferase CDS	MCA_RS10735	MCA2193	18
site-2 protease family protein CDS	MCA_RS10815	MCA2208	18
cytochrome c553 CDS	MCA_RS11055	MCA2259	18
CDP-diacylglycerol--serine O-phosphatidyltransferase CDS	MCA_RS11130	MCA2273	18
precorrin-3B C(17)-methyltransferase CDS	MCA_RS11230	MCA2293	18
cell division protein FtsQ CDS	MCA_RS11895	MCA2425	18
hypothetical protein CDS	MCA_RS15780		18
lysophospholipid transporter LplT CDS	MCA_RS12090	MCA2465	18
hypothetical protein CDS	MCA_RS12480	MCA2544	18
peptidyl-prolyl cis-trans isomerase CDS	MCA_RS12520	MCA2552	18
primosomal protein N' CDS	MCA_RS12705	MCA2594	18
hypothetical protein CDS	MCA_RS13010	MCA2657	18
hypothetical protein CDS	MCA_RS13470	MCA2752	18
VWA domain-containing protein CDS (cbbO?)	MCA_RS13480	MCA2754	18
electron transporter RnfD CDS	MCA_RS13810	MCA2821	18
beta-hydroxydecanoyl-ACP dehydratase CDS	MCA_RS14085	MCA2878	18
peptide-methionine (S)-S-oxide reductase CDS	MCA_RS14600	MCA2979	18
dodecin domain-containing protein CDS	MCA_RS14995	MCA3058	18
DUF58 domain-containing protein CDS	MCA_RS15115		18
site-specific DNA-methyltransferase CDS	MCA_RS00150		19
IS5 family transposase ISMca1 CDS	MCA_RS00250	MCA0050	19
ABC transporter ATP-binding protein CDS	MCA_RS00845	MCA0168	19
aminotransferase CDS	MCA_RS00855	MCA0170	19
hypothetical protein CDS	MCA_RS01080	MCA0219	19
DUF269 domain-containing protein CDS	MCA_RS01165	MCA0236	19
threonine ammonia-lyase, biosynthetic CDS	MCA_RS01745	MCA0354	19
plasmid stabilization protein CDS	MCA_RS15520		19
hypothetical protein CDS	MCA_RS02455		19
ABC transporter ATP-binding protein CDS	MCA_RS03025	MCA0609	19
malate dehydrogenase CDS	MCA_RS03030	MCA0610	19
hypothetical protein CDS	MCA_RS03055	MCA0616	19
hypothetical protein CDS	MCA_RS03170	MCA0638	19
type I-C CRISPR-associated protein Cas5 CDS	MCA_RS03245	MCA0656	19
CRISPR-associated helicase/endonuclease Cas3 CDS	MCA_RS03250	MCA0657	19
N-acetyl-gamma-glutamyl-phosphate reductase CDS	MCA_RS03455	MCA0700	19
hypothetical protein CDS	MCA_RS03745	MCA0757	19
acireductone dioxygenase CDS	MCA_RS03945	MCA0798	19
hypothetical protein CDS	MCA_RS03995	MCA0808	19
hydrogenase 4 subunit B CDS	MCA_RS05635	MCA1142	19
sulfate/thiosulfate import ATP-binding protein CysA CDS	MCA_RS05815	MCA1181	19
hypothetical protein CDS	MCA_RS05855	MCA1189	19
UbiX family flavin prenyltransferase CDS	MCA_RS06120	MCA1240	19
membrane protein CDS	MCA_RS06315	MCA1279	19
NADH-quinone oxidoreductase subunit NuoG CDS	MCA_RS06665	MCA1354	19
glucose-1-phosphate adenylyltransferase CDS	MCA_RS07255	MCA1474	19
DUF2726 domain-containing protein CDS	MCA_RS07650	MCA1551	19
IS3 family transposase CDS	MCA_RS07960		19
hypothetical protein CDS	MCA_RS15720	MCA1703	19
sensor histidine kinase CDS	MCA_RS08690	MCA1765	19
type III pantothenate kinase CDS	MCA_RS08750	MCA1780	19
molecular chaperone DnaK CDS	MCA_RS09120	MCA1856	19
agmatine deiminase family protein CDS	MCA_RS09145	MCA1861	19
relA CDS	MCA_RS09415	MCA1920	19
ribonuclease R CDS	MCA_RS09670	MCA1976	19
GTPase HflX CDS	MCA_RS09700	MCA1982	19
cytosol aminopeptidase CDS	MCA_RS10275	MCA2099	19
glycosyltransferase family 1 protein CDS	MCA_RS10395	MCA2126	19
hypothetical protein CDS	MCA_RS11070		19
30S ribosomal protein S12 CDS	MCA_RS11640	MCA2377	19
HPP family protein CDS	MCA_RS11785	MCA2402	19
DUF4266 domain-containing protein CDS	MCA_RS11815		19
5-(carboxyamino)imidazole ribonucleotide mutase CDS	MCA_RS12410	MCA2530	19
hypothetical protein CDS	MCA_RS12610	MCA2574	19
DUF4404 domain-containing protein CDS	MCA_RS12810	MCA2617	19
hypothetical protein CDS	MCA_RS12930	MCA2641	19
hypothetical protein CDS	MCA_RS13190	MCA2692	19
DNA-binding response regulator CDS	MCA_RS13575	MCA2774	19
electron transport complex subunit RsxE CDS	MCA_RS13800	MCA2819	19
2,3-oxidosqualene cyclase CDS	MCA_RS14065	MCA2873	19
beta-ketoacyl-[acyl-carrier-protein] synthase I CDS	MCA_RS14090	MCA2879	19
multifunctional tRNA nucleotidyltransferase/2',3'-cyclic phosphodiesterase/2' nucleotidase/2'phosphatase CDS	MCA_RS00110	MCA0022	20
transposase CDS	MCA_RS00155	MCA0031	20
lipase family protein CDS	MCA_RS00375	MCA0075	20
IS5 family transposase ISMca1 CDS	MCA_RS00480	MCA0096	20
uroporphyrinogen decarboxylase CDS	MCA_RS01635	MCA0332	20
amino acid permease CDS	MCA_RS01690	MCA0344	20
LysM peptidoglycan-binding domain-containing protein CDS	MCA_RS02045	MCA0412	20
DUF3450 domain-containing protein CDS	MCA_RS02160	MCA0435	20
endopeptidase La CDS	MCA_RS02615	MCA0531	20
hypothetical protein CDS	MCA_RS02685		20
hypothetical protein CDS	MCA_RS03200	MCA0645	20
molecular chaperone GroEL CDS	MCA_RS03490	MCA0707	20
amino acid permease CDS	MCA_RS03545	MCA0718	20
methanol utilization control sensor protein moxY CDS	MCA_RS03845	MCA0778	20
hypothetical protein CDS	MCA_RS03970		20
transpeptidase CDS	MCA_RS04210	MCA0855	20
argininosuccinate synthase CDS	MCA_RS05410	MCA1099	20
methane monooxygenase component A subunit beta CDS	MCA_RS05890	MCA1195	20
efflux RND transporter periplasmic adaptor subunit CDS	MCA_RS06400	MCA1297	20
mercury(II) reductase CDS	MCA_RS06605	MCA1340	20
NADH-quinone oxidoreductase subunit NuoE CDS	MCA_RS06675	MCA1356	20
integration host factor subunit beta CDS	MCA_RS06945	MCA1411	20
PhoH family protein CDS	MCA_RS07175	MCA1458	20
ribonuclease E/G CDS	MCA_RS07285	MCA1481	20
MFS transporter CDS	MCA_RS07490	MCA1521	20
acetate/propionate family kinase CDS	MCA_RS07805	MCA1589	20
23S rRNA (guanosine(2251)-2'-O)-methyltransferase RlmB CDS	MCA_RS09665	MCA1975	20
redox-regulated ATPase YchF CDS	MCA_RS09940	MCA2032	20
aspartate aminotransferase family protein CDS	MCA_RS10180	MCA2079	20
cytochrome c' family protein CDS	MCA_RS10775	MCA2200	20
excinuclease ABC subunit B CDS	MCA_RS10780	MCA2201	20
acyl-ACP--UDP-N-acetylglucosamine O-acyltransferase CDS	MCA_RS11990	MCA2444	20
outer membrane protein assembly factor BamA CDS	MCA_RS12005	MCA2447	20
HTH-type transcriptional regulator CysB CDS	MCA_RS12110	MCA2469	20
IS5 family transposase ISMca1 CDS	MCA_RS12535	MCA2556	20
hypothetical protein CDS	MCA_RS12585	MCA2569	20
hypothetical protein CDS	MCA_RS12965	MCA2648	20
minor capsid protein E CDS	MCA_RS13040	MCA2663	20
NADP oxidoreductase CDS	MCA_RS13345	MCA2724	20
formylmethanofuran dehydrogenase subunit B CDS	MCA_RS14000	MCA2860	20
hypothetical protein CDS	MCA_RS14250	MCA2909	20
HU family DNA-binding protein CDS	MCA_RS14455	MCA2947	20
PLP-dependent aminotransferase family protein CDS	MCA_RS14695	MCA2997	20
hypothetical protein CDS	MCA_RS15070	MCA3073	20
ATP-dependent chaperone ClpB CDS	MCA_RS15235	MCA3106	20
octanoyltransferase CDS	MCA_RS00545	MCA0109	21
hypothetical protein CDS	MCA_RS01570		21
HAMP domain-containing protein CDS	MCA_RS02245	MCA0452	21
secretion protein HlyD CDS	MCA_RS02745	MCA0554	21
hypothetical protein CDS	MCA_RS15560		21
glycosyl transferase group 2 family protein CDS	MCA_RS03085	MCA0621	21
aminopeptidase N CDS	MCA_RS03825	MCA0774	21
ATP-dependent zinc metalloprotease FtsH CDS	MCA_RS04190	MCA0851	21
DUF615 domain-containing protein CDS	MCA_RS04255	MCA0864	21
B12-binding domain-containing radical SAM protein CDS	MCA_RS04265	MCA0866	21
IS256 family transposase CDS	MCA_RS04350		21
nucleoid-associated protein, YbaB/EbfC family CDS	MCA_RS06545	MCA1327	21
MexE family multidrug efflux RND transporter periplasmic adaptor subunit CDS	MCA_RS06700	MCA1361	21
hypothetical protein CDS	MCA_RS06710		21
glycogen-branching enzyme CDS	MCA_RS07260	MCA1475	21
IS5 family transposase ISMca1 CDS	MCA_RS07765	MCA1580	21
6,7-dimethyl-8-ribityllumazine synthase CDS	MCA_RS08135	MCA1655	21
8-oxo-dGTP diphosphatase MutT CDS	MCA_RS08260	MCA1678	21
AcrB/AcrD/AcrF family protein CDS	MCA_RS08470	MCA1722	21
DUF1232 domain-containing protein CDS	MCA_RS08510	MCA1729	21
ABC transporter permease CDS	MCA_RS09640	MCA1968	21
TatD family deoxyribonuclease CDS	MCA_RS09750	MCA1993	21
thioredoxin family protein CDS	MCA_RS09885	MCA2020	21
CusA/CzcA family heavy metal efflux RND transporter CDS	MCA_RS11390	MCA2324	21
ribonucleotide reductase CDS	MCA_RS12475	MCA2543	21
ABC transporter ATP-binding protein CDS	MCA_RS12630	MCA2578	21
thioredoxin CDS	MCA_RS12795	MCA2614	21
D-alanyl-D-alanine dipeptidase CDS	MCA_RS12800	MCA2615	21
hypothetical protein CDS	MCA_RS13685	MCA2795	21
hypothetical protein CDS	MCA_RS14495	MCA2955	21
methionine--tRNA ligase CDS	MCA_RS00080	MCA0016	22
type III restriction enzyme, res subunit CDS	MCA_RS00130	MCA0026	22
ribose 5-phosphate isomerase B CDS	MCA_RS00215	MCA0043	22
twin transmembrane helix small protein CDS	MCA_RS00650	MCA0130	22
IS5 family transposase ISMca1 CDS	MCA_RS01510	MCA0307	22
hypothetical protein CDS	MCA_RS15570	MCA0653	22
zinc-binding alcohol dehydrogenase family protein CDS	MCA_RS03830	MCA0775	22
sigma-54-dependent Fis family transcriptional regulator CDS	MCA_RS04485	MCA0913	22
SAM-dependent methyltransferase CDS	MCA_RS04530	MCA0921	22
hypothetical protein CDS	MCA_RS04640	MCA0944	22
LysR family transcriptional regulator CDS	MCA_RS04895	MCA0999	22
cytochrome bd-I oxidase subunit CydX CDS	MCA_RS15650	MCA1107	22
Uma2 family endonuclease CDS	MCA_RS05640	MCA1143	22
glycosyltransferase family 1 protein CDS	MCA_RS05715		22
glutamate--tRNA ligase 2 CDS	MCA_RS06085	MCA1234	22
DNA repair protein RadA CDS	MCA_RS06815	MCA1385	22
hypothetical protein CDS	MCA_RS07590	MCA1540	22
hypothetical protein CDS	MCA_RS07730		22
DUF2779 domain-containing protein CDS	MCA_RS07885	MCA1608	22
type I restriction-modification system subunit M CDS	MCA_RS09270	MCA1888	22
beta-hexosaminidase CDS	MCA_RS09710	MCA1984	22
dephospho-CoA kinase CDS	MCA_RS10245	MCA2093	22
SMC-Scp complex subunit ScpB CDS	MCA_RS10805	MCA2206	22
glutamate 5-kinase CDS	MCA_RS11005	MCA2249	22
30S ribosomal protein S20 CDS	MCA_RS11010	MCA2250	22
MFS transporter CDS	MCA_RS11050	MCA2258	22
3-methyl-2-oxobutanoate hydroxymethyltransferase CDS	MCA_RS11335	MCA2314	22
FAD:protein FMN transferase CDS	MCA_RS11825	MCA2411	22
hypothetical protein CDS	MCA_RS13045	MCA2664	22
hypothetical protein CDS	MCA_RS13085	MCA2672	22
IS5 family transposase ISMca1 CDS	MCA_RS14525	MCA2964	22
glucose-6-phosphate dehydrogenase CDS	MCA_RS14565	MCA2971	22
dihydrolipoyl dehydrogenase CDS	MCA_RS14725	MCA3002	22
YicC family protein CDS	MCA_RS14845	MCA3026	22
response regulator CDS	MCA_RS15205	MCA3100	22
ketohydroxyglutarate aldolase CDS	MCA_RS00190	MCA0038	23
nitroreductase CDS	MCA_RS01095	MCA0222	23
fimbrial biogenesis outer membrane usher protein CDS	MCA_RS01495	MCA0304	23
MFS transporter CDS	MCA_RS01575	MCA0320	23
DNA recombination/repair protein RecA CDS	MCA_RS01915	MCA0387	23
30S ribosomal protein S16 CDS	MCA_RS01945	MCA0392	23
type I methionyl aminopeptidase CDS	MCA_RS02810	MCA0566	23
hypothetical protein CDS	MCA_RS04085	MCA0829	23
citrate synthase CDS	MCA_RS04175	MCA0847	23
(3R)-hydroxymyristoyl-ACP dehydratase CDS	MCA_RS04550	MCA0926	23
CRISPR-associated helicase/endonuclease Cas3 CDS	MCA_RS04600	MCA0936	23
DUF1614 domain-containing protein CDS	MCA_RS04820	MCA0983	23
SUF system NifU family Fe-S cluster assembly protein CDS	MCA_RS04845	MCA0988	23
hypothetical protein CDS	MCA_RS04965	MCA1014	23
hypothetical protein CDS	MCA_RS05155	MCA1053	23
prepilin-type N-terminal cleavage/methylation domain-containing protein CDS	MCA_RS05515	MCA1119	23
PAS domain S-box protein CDS	MCA_RS05935	MCA1204	23
DNA polymerase/3'-5' exonuclease PolX CDS	MCA_RS05980	MCA1213	23
IS5 family transposase ISMca1 CDS	MCA_RS06475	MCA1312	23
formate dehydrogenase subunit gamma CDS	MCA_RS06855	MCA1393	23
hypothetical protein CDS	MCA_RS06860	MCA1394	23
NUDIX hydrolase CDS	MCA_RS08780	MCA1786	23
alpha-acetolactate decarboxylase CDS	MCA_RS09030	MCA1838	23
DUF3175 domain-containing protein CDS	MCA_RS09170		23
bile acid:sodium symporter family protein CDS	MCA_RS09215	MCA1875	23
ubiquinone biosynthesis regulatory protein kinase UbiB CDS	MCA_RS09880	MCA2019	23
3-isopropylmalate dehydratase large subunit CDS	MCA_RS10110	MCA2065	23
type IV-A pilus assembly ATPase PilB CDS	MCA_RS10260	MCA2096	23
Ppx/GppA family phosphatase CDS	MCA_RS10380	MCA2123	23
chromosome segregation protein ScpA CDS	MCA_RS10810	MCA2207	23
two-component sensor histidine kinase CDS	MCA_RS11150	MCA2278	23
NADH:ubiquinone reductase (Na(+)-transporting) subunit A CDS	MCA_RS11710	MCA2389	23
UDP-N-acetylmuramoyl-L-alanyl-D-glutamate--2, 6-diaminopimelate ligase CDS	MCA_RS11935	MCA2433	23
CusA/CzcA family heavy metal efflux RND transporter CDS	MCA_RS13310	MCA2720	23
hypothetical protein CDS	MCA_RS13635		23
amino acid permease CDS	MCA_RS13855	MCA2830	23
16S rRNA (cytosine(967)-C(5))-methyltransferase RsmB CDS	MCA_RS13930	MCA2845	23
D-isomer specific 2-hydroxyacid dehydrogenase CDS	MCA_RS14550	MCA2968	23
GMP/IMP nucleotidase CDS	MCA_RS14615	MCA2982	23
glycine cleavage system protein H CDS	MCA_RS00255	MCA0051	24
magnesium transporter CDS	MCA_RS00540	MCA0108	24
glycosyltransferase CDS	MCA_RS02675	MCA0541	24
DUF4102 domain-containing protein CDS	MCA_RS03345	MCA0676	24
2-phenylethanol ABC transporter ATP-binding protein CDS	MCA_RS06320	MCA1280	24
NYN domain-containing protein CDS	MCA_RS07925	MCA1614	24
mutL CDS	MCA_RS08330	MCA1692	24
ATPase CDS	MCA_RS08670	MCA1761	24
methane monooxygenase/ammonia monooxygenase subunit C CDS	MCA_RS08840	MCA1798	24
ABC transporter ATP-binding protein CDS	MCA_RS08895	MCA1809	24
IS5 family transposase ISMca1 CDS	MCA_RS09580	MCA1956	24
Crp/Fnr family transcriptional regulator CDS	MCA_RS10365	MCA2120	24
pyridoxal phosphate-dependent aminotransferase CDS	MCA_RS10785	MCA2202	24
biopolymer transporter ExbD CDS	MCA_RS10960	MCA2237	24
radical SAM protein CDS	MCA_RS11725	MCA2391	24
NADPH-dependent 7-cyano-7-deazaguanine reductaseQueF CDS	MCA_RS11975	MCA2441	24
H(+)/Cl(-) exchange transporter ClcA CDS	MCA_RS12300	MCA2509	24
phosphoglycolate phosphatase CDS	MCA_RS12655	MCA2583	24
IS5 family transposase ISMca1 CDS	MCA_RS13165	MCA2687	24
IS3 family transposase ISMca4 CDS	MCA_RS13175		24
hypothetical protein CDS	MCA_RS14300		24
minor capsid protein E CDS	MCA_RS14325	MCA2923	24
thiamine phosphate synthase CDS	MCA_RS14710	MCA2999	24
hypothetical protein CDS	MCA_RS15025	MCA3064	24
DNA damage-inducible protein D CDS	MCA_RS00165	MCA0033	25
Mov34/MPN/PAD-1 family protein CDS	MCA_RS00470	MCA0094	25
4Fe-4S binding protein CDS	MCA_RS02135	MCA0430	25
ATP-dependent Clp protease ATP-binding subunit ClpX CDS	MCA_RS02610	MCA0530	25
restriction endonuclease subunit S CDS	MCA_RS04120	MCA0836	25
IS5 family transposase ISMca1 CDS	MCA_RS04805	MCA0980	25
IS5 family transposase ISMca1 CDS	MCA_RS05360	MCA1090	25
protease HtpX CDS	MCA_RS06805	MCA1383	25
D-glycerate dehydrogenase CDS	MCA_RS06925	MCA1407	25
ParA family protein CDS	MCA_RS07155	MCA1454	25
DUF1592 domain-containing protein CDS	MCA_RS07345	MCA1493	25
ammonium transporter CDS	MCA_RS07770	MCA1581	25
leucyl/phenylalanyl-tRNA--protein transferase CDS	MCA_RS08810	MCA1792	25
attachment protein CDS	MCA_RS09045	MCA1841	25
DNA-binding response regulator CDS	MCA_RS11155	MCA2279	25
hypothetical protein CDS	MCA_RS12045	MCA2455	25
acyl-[ACP]--phospholipid O-acyltransferase CDS	MCA_RS12085		25
tRNA 2-thiocytidine(32) synthetase TtcA CDS	MCA_RS14095	MCA2880	25
hypothetical protein CDS	MCA_RS14480	MCA2952	25
1,6-anhydro-N-acetylmuramyl-L-alanine amidase AmpD CDS	MCA_RS15835	MCA3052	25
hypothetical protein CDS	MCA_RS00400	MCA0080	26
pilin-like protein CDS	MCA_RS00445	MCA0089	26
inorganic diphosphatase CDS	MCA_RS00560	MCA0112	26
oxygen-independent coproporphyrinogen III oxidase CDS	MCA_RS00575	MCA0115	26
ISC system 2Fe-2S type ferredoxin CDS	MCA_RS01245	MCA0253	26
50S ribosomal protein L31 CDS	MCA_RS01585	MCA0322	26
homoserine dehydrogenase CDS	MCA_RS02965	MCA0597	26
DUF5063 domain-containing protein CDS	MCA_RS03130	MCA0630	26
hypothetical protein CDS	MCA_RS03190		26
IS5 family transposase ISMca1 CDS	MCA_RS03570	MCA0723	26
tyrosine--tRNA ligase CDS	MCA_RS03685	MCA0749	26
sulfite exporter TauE/SafE family protein CDS	MCA_RS03955	MCA0800	26
phytoene/squalene synthase family protein CDS	MCA_RS04020	MCA0813	26
sulfate ABC transporter substrate-binding protein CDS	MCA_RS04415	MCA0899	26
type I-E CRISPR-associated protein Cas6/Cse3/CasE CDS	MCA_RS04575	MCA0931	26
trkD CDS	MCA_RS04785	MCA0976	26
cation-translocating P-type ATPase CDS	MCA_RS04920	MCA1004	26
YebC/PmpR family DNA-binding transcriptional regulator CDS	MCA_RS06015	MCA1220	26
ABC transporter permease CDS	MCA_RS06250	MCA1266	26
sulfite dehydrogenase CDS	MCA_RS07400	MCA1504	26
tetratricopeptide repeat-containing protein CDS	MCA_RS07440	MCA1511	26
DEAD/DEAH box helicase CDS	MCA_RS07735	MCA1574	26
phosphoglucosamine mutase CDS	MCA_RS09075	MCA1847	26
amino-acid N-acetyltransferase CDS	MCA_RS10205	MCA2084	26
DNA helicase Rep CDS	MCA_RS10465	MCA2140	26
IS5 family transposase ISMca1 CDS	MCA_RS12310	MCA2511	26
molybdate ABC transporter substrate-binding protein CDS	MCA_RS12640	MCA2580	26
hypothetical protein CDS	MCA_RS12945	MCA2644	26
sulfurtransferase CDS	MCA_RS13960	MCA2851	26
hypothetical protein CDS	MCA_RS14210	MCA2901	26
archease CDS	MCA_RS00970	MCA0196	27
hypothetical protein CDS	MCA_RS01815	MCA0367	27
carbon storage regulator CDS	MCA_RS01935	MCA0391	27
c-type cytochrome biogenesis protein CcmI CDS	MCA_RS02060	MCA0415	27
type I-C CRISPR-associated protein Cas7/Csd2 CDS	MCA_RS03235	MCA0654	27
AI-2E family transporter CDS	MCA_RS03270	MCA0662	27
phenylalanine--tRNA ligase subunit beta CDS	MCA_RS03445	MCA0698	27
hypothetical protein CDS	MCA_RS03930	MCA0795	27
hypothetical protein CDS	MCA_RS04650	MCA0947	27
glyoxalase CDS	MCA_RS04715	MCA0960	27
hypothetical protein CDS	MCA_RS04740	MCA0965	27
IS5 family transposase ISMca1 CDS	MCA_RS05795	MCA1177	27
sigma factor regulator MucC CDS	MCA_RS07225	MCA1468	27
glycolate oxidase subunit GlcE CDS	MCA_RS07380	MCA1500	27
aspartate--tRNA ligase CDS	MCA_RS08730	MCA1776	27
DNA repair protein RecN CDS	MCA_RS09140	MCA1860	27
hypothetical protein CDS	MCA_RS09515		27
hypothetical protein CDS	MCA_RS10605		27
cytochrome c CDS	MCA_RS15400	MCA2196	27
tRNA pseudouridine(38-40) synthase TruA CDS	MCA_RS12250	MCA2497	27
hypothetical protein CDS	MCA_RS13105	MCA2676	27
cell division protein ZapA CDS	MCA_RS13565	MCA2772	27
IS5 family transposase ISMca1 CDS	MCA_RS13760	MCA2810	27
hypothetical protein CDS	MCA_RS14040	MCA2868	27
hypothetical protein CDS	MCA_RS14100	MCA2881	27
DUF499 domain-containing protein CDS	MCA_RS14770	MCA3011	27
50S ribosomal protein L34 CDS	MCA_RS14880	MCA3034	27
hypothetical protein CDS	MCA_RS00985	MCA0199	28
ferredoxin III, nif-specific CDS	MCA_RS01175	MCA0238	28
alpha/beta hydrolase CDS	MCA_RS01825	MCA0369	28
DUF2272 domain-containing protein CDS	MCA_RS03540	MCA0717	28
chemotaxis protein CheW CDS	MCA_RS04090	MCA0830	28
hypothetical protein CDS	MCA_RS05860	MCA1190	28
hypothetical protein CDS	MCA_RS06865		28
hypothetical protein CDS	MCA_RS06880	MCA1398	28
serine acetyltransferase CDS	MCA_RS07065	MCA1436	28
tetratricopeptide repeat protein CDS	MCA_RS07475	MCA1518	28
VanZ family protein CDS	MCA_RS08045	MCA1638	28
fatty acid cis/trans isomerase CDS	MCA_RS08880	MCA1806	28
cation transporter E1-E2 family ATPase CDS	MCA_RS09390	MCA1915	28
cytochrome c family protein CDS	MCA_RS10710	MCA2189	28
UPF0182 family protein CDS	MCA_RS13290	MCA2716	28
pyruvate dehydrogenase (acetyl-transferring), homodimeric type CDS	MCA_RS14715	MCA3000	28
DUF4340 domain-containing protein CDS	MCA_RS15080	MCA3075	28
hypothetical protein CDS	MCA_RS00345	MCA0069	29
SelT/SelW/SelH family protein CDS	MCA_RS01000	MCA0202	29
IS5 family transposase ISMca1 CDS	MCA_RS01120	MCA0227	29
aldo/keto reductase CDS	MCA_RS02405	MCA0485	29
class I SAM-dependent methyltransferase CDS	MCA_RS02410	MCA0486	29
hypothetical protein CDS	MCA_RS02420	MCA0489	29
hypothetical protein CDS	MCA_RS03590		29
hopanoid C-3 methylase HpnR CDS	MCA_RS03630	MCA0738	29
general secretion pathway protein GspI CDS	MCA_RS05525	MCA1121	29
multidrug ABC transporter permease CDS	MCA_RS06325	MCA1281	29
twin-arginine translocase subunit TatB CDS	MCA_RS07315	MCA1487	29
glycosyltransferase CDS	MCA_RS07430	MCA1509	29
sensor domain-containing diguanylate cyclase CDS	MCA_RS07775	MCA1583	29
fatty acid desaturase CDS	MCA_RS08050	MCA1639	29
MarC family protein CDS	MCA_RS08480	MCA1724	29
ADP-forming succinate--CoA ligase subunit beta CDS	MCA_RS08565	MCA1740	29
hypothetical protein CDS	MCA_RS09315	MCA1897	29
sugar ABC transporter sugar-binding protein CDS	MCA_RS09505	MCA1941	29
IS5 family transposase ISMca1 CDS	MCA_RS10655	MCA2178	29
TetR/AcrR family transcriptional regulator CDS	MCA_RS11040	MCA2256	29
2-isopropylmalate synthase CDS	MCA_RS11135	MCA2275	29
hypothetical protein CDS	MCA_RS11305		29
tRNA pseudouridine(13) synthase TruD CDS	MCA_RS12350	MCA2519	29
cytochrome-c peroxidase CDS	MCA_RS12690	MCA2590	29
hypothetical protein CDS	MCA_RS12935	MCA2642	29
head decoration protein CDS	MCA_RS13035	MCA2662	29
protein rnfH CDS	MCA_RS13795	MCA2818	29
electron transport complex subunit RsxC CDS	MCA_RS14170	MCA2895	29
site-specific DNA-methyltransferase CDS	MCA_RS14205	MCA2900	29
hypothetical protein CDS	MCA_RS15465	MCA2959	29
two-component system response regulator CDS	MCA_RS15110	MCA3081	29
transcription termination factor Rho CDS	MCA_RS00280	MCA0056	30
pilus assembly protein PilO CDS	MCA_RS01610	MCA0327	30
nitrate reductase CDS	MCA_RS02930	MCA0590	30
HypC/HybG/HupF family hydrogenase formation chaperone CDS	MCA_RS07850	MCA1600	30
acetolactate synthase AlsS CDS	MCA_RS09025	MCA1837	30
ammonium transporter CDS	MCA_RS10445	MCA2136	30
DUF499 domain-containing protein CDS	MCA_RS13155	MCA2686	30
rimO CDS	MCA_RS00410	MCA0082	31
N-acetyltransferase CDS	MCA_RS00595	MCA0119	31
nickel-dependent hydrogenase large subunit CDS	MCA_RS00830	MCA0165	31
penicillin-binding protein activator CDS	MCA_RS00925	MCA0185	31
hypothetical protein CDS	MCA_RS01070	MCA0217	31
alanine--tRNA ligase CDS	MCA_RS01925	MCA0389	31
hypothetical protein CDS	MCA_RS02030	MCA0409	31
energy transducer TonB CDS	MCA_RS02190	MCA0441	31
50S ribosomal protein L25 CDS	MCA_RS05180	MCA1057	31
type II secretion system protein GspD CDS	MCA_RS05540	MCA1123	31
DUF2887 domain-containing protein CDS	MCA_RS05670		31
sulfate ABC transporter permease subunit CysW CDS	MCA_RS05820	MCA1182	31
enoyl-ACP reductase CDS	MCA_RS06235	MCA1263	31
AI-2E family transporter CDS	MCA_RS06295	MCA1275	31
gltD CDS	MCA_RS09980	MCA2040	31
23S rRNA pseudouridylate synthase B CDS	MCA_RS10800		31
UDP-N-acetylenolpyruvoylglucosamine reductase CDS	MCA_RS11905	MCA2427	31
carbon starvation protein A CDS	MCA_RS12765	MCA2607	31
HAMP domain-containing protein CDS	MCA_RS13460	MCA2750	31
AraC family transcriptional regulator CDS	MCA_RS14515	MCA2962	31
DUF1311 domain-containing protein CDS	MCA_RS14530	MCA2965	31
endonuclease V CDS	MCA_RS00225	MCA0045	32
rod shape-determining protein RodA CDS	MCA_RS00520	MCA0104	32
response regulator CDS	MCA_RS01125	MCA0228	32
NUDIX hydrolase CDS	MCA_RS02550	MCA0519	32
glycosyltransferase family 1 protein CDS	MCA_RS03045	MCA0613	32
glycosyl transferase group 2 family protein CDS	MCA_RS03090		32
DNA methyltransferase CDS	MCA_RS04110		32
type I-E CRISPR-associated endoribonuclease Cas2 CDS	MCA_RS04565	MCA0929.1	32
hypothetical protein CDS	MCA_RS05830	MCA1184	32
protein TolB CDS	MCA_RS06060	MCA1229	32
DNA gyrase subunit A CDS	MCA_RS06990	MCA1421	32
succinyl-diaminopimelate desuccinylase CDS	MCA_RS07660	MCA1553	32
replicative DNA helicase CDS	MCA_RS08540	MCA1735	32
DUF971 domain-containing protein CDS	MCA_RS09865	MCA2016	32
hypothetical protein CDS	MCA_RS10890		32
glyoxalase/bleomycin resistance/dioxygenase family protein CDS	MCA_RS11090	MCA2265	32
hypothetical protein CDS	MCA_RS11180	MCA2283	32
glycosyl transferase CDS	MCA_RS11840	MCA2414	32
cell division protein FtsZ CDS	MCA_RS11885	MCA2423	32
hypothetical protein CDS	MCA_RS13235		32
phage major tail tube protein CDS	MCA_RS14295	MCA2918	32
GatB/YqeY domain-containing protein CDS	MCA_RS14665	MCA2992	32
hypothetical protein CDS	MCA_RS00625		33
methylenetetrahydrofolate reductase [NAD(P)H] CDS	MCA_RS00685	MCA0137	33
SIR2 family protein CDS	MCA_RS01075	MCA0218	33
TIGR02099 family protein CDS	MCA_RS01880	MCA0380	33
TonB-dependent receptor CDS	MCA_RS02185	MCA0440	33
glutamate--tRNA ligase CDS	MCA_RS02505	MCA0510	33
hypothetical protein CDS	MCA_RS03960		33
hypothetical protein CDS	MCA_RS04990	MCA1019	33
RNA polymerase sigma factor RpoE CDS	MCA_RS07240	MCA1471	33
toxic anion resistance protein CDS	MCA_RS08020	MCA1633	33
two-component sensor histidine kinase CDS	MCA_RS09495	MCA1938	33
sodium:proton antiporter CDS	MCA_RS10075	MCA2058	33
hemerythrin domain-containing protein CDS	MCA_RS11175		33
TonB-dependent receptor CDS	MCA_RS11370	MCA2321	33
DUF455 domain-containing protein CDS	MCA_RS12185	MCA2484	33
FAD-binding oxidoreductase CDS	MCA_RS12570	MCA2566	33
acyl-ACP--UDP-N-acetylglucosamine O-acyltransferase CDS	MCA_RS01970	MCA0397	34
CopG family transcriptional regulator CDS	MCA_RS02780	MCA0560	34
DUF3387 domain-containing protein CDS	MCA_RS04130	MCA0838	34
aminoglycoside phosphotransferase family protein CDS	MCA_RS04275	MCA0868	34
hydroxylamine oxidation protein HaoB CDS	MCA_RS04690	MCA0955	34
peptidoglycan editing factor PgeF CDS	MCA_RS04775	MCA0973	34
Holliday junction resolvase RuvX CDS	MCA_RS11440	MCA2335	34
elongation factor G CDS	MCA_RS11630	MCA2375	34
class I SAM-dependent methyltransferase CDS	MCA_RS12490	MCA2546	34
hypothetical protein CDS	MCA_RS13880	MCA2835	34
hypothetical protein CDS	MCA_RS15450	MCA2913	34
bifunctional N-acetylglucosamine-1-phosphate uridyltransferase/glucosamine-1-phosphate acetyltransferase CDS	MCA_RS00070	MCA0014	35
aspartate kinase CDS	MCA_RS01930	MCA0390	35
elongation factor G CDS	MCA_RS02690	MCA0544	35
threonine--tRNA ligase CDS	MCA_RS03420	MCA0693	35
ZIP zinc transporter CDS	MCA_RS04780		35
type II secretion system protein GspE CDS	MCA_RS05490	MCA1114	35
hypothetical protein CDS	MCA_RS07780	MCA1584	35
peptidyl-prolyl cis-trans isomerase CDS	MCA_RS07785	MCA1585	35
serine protease CDS	MCA_RS07955	MCA1619	35
PAS domain S-box protein CDS	MCA_RS08285	MCA1683	35
DUF853 domain-containing protein CDS	MCA_RS08305	MCA1687	35
hypothetical protein CDS	MCA_RS08555	MCA1738	35
polysaccharide biosynthesis protein CDS	MCA_RS08715	MCA1772	35
phosphoribosylglycinamide formyltransferase 2 CDS	MCA_RS09830	MCA2009	35
LPS export ABC transporter permease LptG CDS	MCA_RS10285	MCA2101	35
tRNA (adenosine(37)-N6)-threonylcarbamoyltransferase complex dimerization subunit type 1 TsaB CDS	MCA_RS10825	MCA2210	35
formate dehydrogenase subunit alpha CDS	MCA_RS12620	MCA2576	35
MFS transporter CDS	MCA_RS13185	MCA2691	35
ATP synthase subunit a 1 CDS	MCA_RS00030	MCA0006	36
cation-translocating P-type ATPase CDS	MCA_RS00475	MCA0095	36
oxidoreductase CDS	MCA_RS02510	MCA0511	36
hypothetical protein CDS	MCA_RS02725		36
discoidin domain-containing protein CDS	MCA_RS02740	MCA0553	36
outer membrane protein assembly factor BamC CDS	MCA_RS03320	MCA0672	36
nif-specific transcriptional activator NifA CDS	MCA_RS03775	MCA0764	36
8-amino-7-oxononanoate synthase CDS	MCA_RS05555	MCA1126	36
ribonuclease T CDS	MCA_RS06380	MCA1293	36
4'-phosphopantetheinyl transferase CDS	MCA_RS07495	MCA1522	36
hypothetical protein CDS	MCA_RS08980	MCA1826	36
low affinity iron permease family protein CDS	MCA_RS09430	MCA1925	36
hypothetical protein CDS	MCA_RS10570	MCA2161	36
pirin family protein CDS	MCA_RS11105	MCA2268	36
hypothetical protein CDS	MCA_RS11280	MCA2303	36
molybdopterin-guanine dinucleotide biosynthesis protein B CDS	MCA_RS12020	MCA2450	36
bifunctional tetrahydrofolate synthase/dihydrofolate synthase CDS	MCA_RS12225	MCA2492	36
hypothetical protein CDS	MCA_RS13130	MCA2681	36
AcrB/AcrD/AcrF family protein CDS	MCA_RS13780	MCA2815	36
DNA-binding protein CDS	MCA_RS14435	MCA2943	36
ferredoxin CDS	MCA_RS01145	MCA0232	37
multidrug ABC transporter ATP-binding protein CDS	MCA_RS02750	MCA0555	37
beta-ketoacyl-[acyl-carrier-protein] synthase II CDS	MCA_RS04540	MCA0924	37
PAS domain S-box protein CDS	MCA_RS04830	MCA0985	37
RNA-binding transcriptional accessory protein CDS	MCA_RS05060	MCA1032	37
competence/damage-inducible protein A CDS	MCA_RS05375	MCA1092	37
methane monooxygenase component C CDS	MCA_RS05915	MCA1200	37
rhomboid family intramembrane serine protease CDS	MCA_RS07390	MCA1502	37
N-acetyltransferase CDS	MCA_RS08585	MCA1744	37
siroheme synthase CDS	MCA_RS10230	MCA2089	37
cobalamin biosynthesis protein CbiG CDS	MCA_RS11240		37
D-alanine--D-alanine ligase CDS	MCA_RS11900	MCA2426	37
FAD-dependent oxidoreductase CDS	MCA_RS14060	MCA2872	37
insulinase family protein CDS	MCA_RS00315	MCA0063	38
nitrogen fixation protein NifZ CDS	MCA_RS01035	MCA0210	38
ATP-dependent Clp protease proteolytic subunit CDS	MCA_RS01195	MCA0242	38
energy transducer TonB CDS	MCA_RS03300	MCA0668	38
divalent-cation tolerance protein CutA CDS	MCA_RS05095	MCA1040	38
DUF4845 domain-containing protein CDS	MCA_RS07205	MCA1464	38
hydrogenase formation protein HypD CDS	MCA_RS07865	MCA1603	38
tRNA (N(6)-L-threonylcarbamoyladenosine(37)-C(2))- methylthiotransferase MtaB CDS	MCA_RS08420	MCA1711	38
superoxide dismutase CDS	MCA_RS10120	MCA2067	38
DNA-binding response regulator CDS	MCA_RS11415	MCA2330	38
thioredoxin domain-containing protein CDS	MCA_RS12150	MCA2477	38
pyrG CDS	MCA_RS12320	MCA2513	38
glycogen synthase CDS	MCA_RS12760	MCA2606	38
sodium-dependent transporter CDS	MCA_RS12830	MCA2621	38
cyclic pyranopterin monophosphate synthase MoaC CDS	MCA_RS13375	MCA2730	38
class I SAM-dependent methyltransferase CDS	MCA_RS13745	MCA2807	38
glycosyl transferase CDS	MCA_RS00590	MCA0118	39
ferredoxin CDS	MCA_RS01065	MCA0216	39
CRISPR-associated endonuclease Cas2 CDS	MCA_RS03220	MCA0650	39
hypothetical protein CDS	MCA_RS04005	MCA0810	39
peptidoglycan-associated lipoprotein Pal CDS	MCA_RS06065	MCA1230	39
nudF CDS	MCA_RS07270	MCA1477	39
co-chaperone GroES CDS	MCA_RS08385	MCA1705	39
alpha/beta hydrolase CDS	MCA_RS08905		39
hypothetical protein CDS	MCA_RS09355	MCA1905	39
cytochrome c CDS	MCA_RS10690	MCA2185	39
DUF2062 domain-containing protein CDS	MCA_RS12860	MCA2626	39
hypothetical protein CDS	MCA_RS00390		40
hypothetical protein CDS	MCA_RS01400	MCA0286	40
hypothetical protein CDS	MCA_RS03880	MCA0785	40
IS5/IS1182 family transposase CDS	MCA_RS03905		40
GDP-L-fucose synthase CDS	MCA_RS05660	MCA1147	40
UDP-2,3-diacylglucosamine diphosphatase CDS	MCA_RS06505	MCA1318	40
membrane protein CDS	MCA_RS07410	MCA1506	40
porin CDS	MCA_RS10325	MCA2112	40
50S ribosomal protein L18 CDS	MCA_RS11535	MCA2356	40
alpha-amylase CDS	MCA_RS12755	MCA2605	40
S49 family peptidase CDS	MCA_RS13030	MCA2661	40
hypothetical protein CDS	MCA_RS13600	MCA2778	40
glucans biosynthesis glucosyltransferase MdoH CDS	MCA_RS15165	MCA3093	40
DedA family protein CDS	MCA_RS03160	MCA0636	41
50S ribosomal protein L7/L12 CDS	MCA_RS05240	MCA1065	41
hypothetical protein CDS	MCA_RS05690	MCA1154	41
glutathione S-transferase CDS	MCA_RS06430	MCA1303	41
4Fe-4S dicluster domain-containing protein CDS	MCA_RS08605	MCA1748	41
cytochrome c family protein CDS	MCA_RS08845	MCA1799	41
ATPase CDS	MCA_RS09225		41
RnfH family protein CDS	MCA_RS12835		41
prolipoprotein diacylglyceryl transferase CDS	MCA_RS13360	MCA2727	41
DUF4381 domain-containing protein CDS	MCA_RS15120	MCA3084	41
ATP synthase subunit alpha CDS	MCA_RS00050	MCA0010	42
cation-translocating P-type ATPase CDS	MCA_RS02230	MCA0449	42
hypothetical protein CDS	MCA_RS02260	MCA0454	42
hypothetical protein CDS	MCA_RS02445	MCA0498	42
hypothetical protein CDS	MCA_RS03580	MCA0725	42
inorganic phosphate transporter CDS	MCA_RS04925	MCA1005	42
phosphate transport system regulatory protein PhoU CDS	MCA_RS05290	MCA1075	42
beta-glucosidase CDS	MCA_RS07755	MCA1578	42
nuclease CDS	MCA_RS07820	MCA1593	42
hypothetical protein CDS	MCA_RS09070	MCA1846	42
phosphogluconate dehydrogenase (NADP(+)-dependent, decarboxylating) CDS	MCA_RS09550	MCA1950	42
NAD(P)-dependent oxidoreductase CDS	MCA_RS10025	MCA2048	42
radical SAM protein CDS	MCA_RS10835	MCA2212	42
LysR family transcriptional regulator CDS	MCA_RS12050	MCA2456	42
GTP cyclohydrolase II CDS	MCA_RS12145	MCA2476	42
tRNA (uridine(34)/cytosine(34)/5- carboxymethylaminomethyluridine(34)-2'-O)- methyltransferase TrmL CDS	MCA_RS12455	MCA2539	42
(2Fe-2S)-binding protein CDS	MCA_RS01110	MCA0225	43
hypothetical protein CDS	MCA_RS02215		43
nitrite reductase (NAD(P)H) small subunit CDS	MCA_RS02935	MCA0591	43
exodeoxyribonuclease V subunit gamma CDS	MCA_RS03400	MCA0690	43
O-antigen ligase domain-containing protein CDS	MCA_RS05775	MCA1173	43
molybdenum transport protein CDS	MCA_RS15345	MCA1343	43
anti-sigma factor antagonist CDS	MCA_RS08175	MCA1663	43
DUF1956 domain-containing protein CDS	MCA_RS08885	MCA1807	43
ubiquinone biosynthesis protein UbiB CDS	MCA_RS09195	MCA1871	43
stringent starvation protein A CDS	MCA_RS09595	MCA1959	43
hypothetical protein CDS	MCA_RS15735		43
adenylyl-sulfate kinase CDS	MCA_RS10795	MCA2204	43
K(+)-transporting ATPase subunit B CDS	MCA_RS10855	MCA2216	43
two-component sensor histidine kinase CDS	MCA_RS12130	MCA2473	43
peroxiredoxin CDS	MCA_RS00210	MCA0042	44
ferredoxin CDS	MCA_RS01010	MCA0205	44
hypothetical protein CDS	MCA_RS01090	MCA0221	44
ammonium transporter CDS	MCA_RS01320	MCA0268	44
PHP domain-containing protein CDS	MCA_RS01770	MCA0359	44
asparagine synthase (glutamine-hydrolyzing) CDS	MCA_RS02355	MCA0472	44
copper-translocating P-type ATPase CDS	MCA_RS03480	MCA0705	44
PQQ-dependent dehydrogenase, methanol/ethanol family CDS	MCA_RS03850	MCA0779	44
ATPase AAA CDS	MCA_RS04465	MCA0908	44
hypothetical protein CDS	MCA_RS05010		44
3-deoxy-7-phosphoheptulonate synthase CDS	MCA_RS05295	MCA1076	44
tRNA (guanosine(46)-N7)-methyltransferase TrmB CDS	MCA_RS07545	MCA1532	44
DUF2076 domain-containing protein CDS	MCA_RS08455	MCA1718	44
efflux RND transporter periplasmic adaptor subunit CDS	MCA_RS08465	MCA1721	44
NADH:ubiquinone reductase (Na(+)-transporting) subunit B CDS	MCA_RS11705	MCA2388	44
hypothetical protein CDS	MCA_RS14390	MCA2935	44
protoheme IX farnesyltransferase CDS	MCA_RS00310	MCA0062	45
nitrogenase molybdenum-iron protein subunit beta CDS	MCA_RS01140	MCA0231	45
hypothetical protein CDS	MCA_RS05645	MCA1144	45
HlyC/CorC family transporter CDS	MCA_RS06165	MCA1250	45
ABC transporter ATP-binding protein CDS	MCA_RS06890	MCA1400	45
hypothetical protein CDS	MCA_RS07235	MCA1470	45
sulfate transporter CysZ CDS	MCA_RS08425	MCA1712	45
nitrogen regulatory protein P-II 1 CDS	MCA_RS10005	MCA2044	45
hypothetical protein CDS	MCA_RS11475	MCA2342	45
cell division protein FtsL CDS	MCA_RS11945	MCA2435	45
sulfoxide reductase heme-binding subunit YedZ CDS	MCA_RS12260	MCA2500	45
oxygenase CDS	MCA_RS12295	MCA2508	45
hypothetical protein CDS	MCA_RS13410	MCA2737	45
DUF2063 domain-containing protein CDS	MCA_RS15250	MCA3109	45
Asp-tRNA(Asn)/Glu-tRNA(Gln) amidotransferase GatCAB subunit A CDS	MCA_RS00490	MCA0098	46
SURF1 family protein CDS	MCA_RS00655	MCA0131	46
hypothetical protein CDS	MCA_RS01305	MCA0264	46
hypothetical protein CDS	MCA_RS04430	MCA0902	46
DNA helicase RecQ CDS	MCA_RS09180	MCA1868	46
DUF1949 domain-containing protein CDS	MCA_RS14555	MCA2969	46
disulfide bond formation protein B CDS	MCA_RS15000	MCA3059	46
hypothetical protein CDS	MCA_RS00220	MCA0044	47
iron-sulfur cluster carrier protein ApbC CDS	MCA_RS00260	MCA0052	47
D-alanyl-D-alanine carboxypeptidase CDS	MCA_RS00525	MCA0105	47
carbon-nitrogen hydrolase family protein CDS	MCA_RS01885	MCA0381	47
elongation factor Tu CDS	MCA_RS05205	MCA1059	47
formate hydrogenlyase CDS	MCA_RS05630	MCA1141	47
peptide deformylase CDS	MCA_RS06755	MCA1371	47
VWA domain-containing protein CDS	MCA_RS07585	MCA1539	47
adenylosuccinate lyase CDS	MCA_RS08770	MCA1784	47
magnesium-translocating P-type ATPase CDS	MCA_RS09450	MCA1929	47
glycosyl transferase group 2 family protein CDS	MCA_RS12540	MCA2558	47
DNA polymerase I CDS	MCA_RS12605	MCA2573	47
hypothetical protein CDS	MCA_RS15140	MCA3088	47
nitrogen fixation protein NifX CDS	MCA_RS01160	MCA0235	48
molecular chaperone HscA CDS	MCA_RS01240	MCA0252	48
hypothetical protein CDS	MCA_RS02465	MCA0505	48
NAD-dependent dehydratase CDS	MCA_RS03040	MCA0612	48
hypothetical protein CDS	MCA_RS07705	MCA1563	48
non-ribosomal peptide synthetase CDS	MCA_RS09250	MCA1883	48
50S ribosomal protein L15 CDS	MCA_RS11525	MCA2353	48
hypothetical protein CDS	MCA_RS14070	MCA2875	48
DUF935 domain-containing protein CDS	MCA_RS14375	MCA2932	48
CoA-disulfide reductase CDS	MCA_RS14735	MCA3004	48
ABC transporter ATP-binding protein CDS	MCA_RS00465	MCA0093	49
lipoprotein CDS	MCA_RS00860	MCA0171	49
protein translocase subunit SecA CDS	MCA_RS08270	MCA1680	49
DNA-directed RNA polymerase subunit alpha CDS	MCA_RS11500	MCA2347	49
exosortase system-associated protein, TIGR04073 family CDS	MCA_RS12070	MCA2460	49
DUF3240 domain-containing protein CDS	MCA_RS13315		49
HAF repeat-containing protein CDS	MCA_RS14575	MCA2974	49
30S ribosomal protein S21 CDS	MCA_RS14660	MCA2991	49
ATP synthase subunit b 1 CDS	MCA_RS00040	MCA0008	50
HyaD/HybD family hydrogenase maturation endopeptidase CDS	MCA_RS00815	MCA0162	50
glycogen debranching enzyme GlgX CDS	MCA_RS01455	MCA0296	50
molecular chaperone HtpG CDS	MCA_RS04180	MCA0848	50
acyl-CoA synthetase CDS	MCA_RS04510	MCA0917	50
acyltransferase CDS	MCA_RS04730	MCA0963	50
sigma-54-dependent Fis family transcriptional regulator CDS	MCA_RS05395	MCA1096	50
arsenate reductase ArsC CDS	MCA_RS06825	MCA1387	50
pyrroloquinoline quinone biosynthesis protein B CDS	MCA_RS07115	MCA1446	50
hypothetical protein CDS	MCA_RS09040	MCA1840	50
elongation factor Tu CDS	MCA_RS11625	MCA2374	50
phosphotransferase CDS	MCA_RS14760	MCA3009	50
oxidoreductase CDS	MCA_RS14790	MCA3015	50
F0F1 ATP synthase assembly protein I CDS	MCA_RS00025	MCA0005	51
DegT/DnrJ/EryC1/StrS family aminotransferase CDS	MCA_RS01060	MCA0215	51
DedA family protein CDS	MCA_RS03295	MCA0667	51
MarR family EPS-associated transcriptional regulator CDS	MCA_RS05650	MCA1145	51
hypothetical protein CDS	MCA_RS05720	MCA1160	51
prephenate dehydrogenase/arogenate dehydrogenasefamily protein CDS	MCA_RS06965	MCA1416	51
multidrug transporter CDS	MCA_RS07825	MCA1595	51
quinoprotein dehydrogenase-associated SoxYZ-likecarrier CDS	MCA_RS01460	MCA0297	52
hypothetical protein CDS	MCA_RS02090	MCA0421	52
hypothetical protein CDS	MCA_RS03510	MCA0711	52
outer membrane protein TolC CDS	MCA_RS06305	MCA1277	52
cation transporter CDS	MCA_RS08855	MCA1801	52
ABC transporter permease CDS	MCA_RS10370	MCA2121	52
zinc ABC transporter substrate-binding protein CDS	MCA_RS10640	MCA2174	52
dihydroorotase CDS	MCA_RS11425	MCA2332	52
hypothetical protein CDS	MCA_RS13070	MCA2669	52
hypothetical protein CDS	MCA_RS02415	MCA0488	53
oxidoreductase CDS	MCA_RS02530	MCA0515	53
hypothetical protein CDS	MCA_RS03060		53
glycosyltransferase family 2 protein CDS	MCA_RS03075	MCA0619	53
co-chaperone GroES CDS	MCA_RS03485	MCA0706	53
DUF2490 domain-containing protein CDS	MCA_RS04645	MCA0945	53
hypothetical protein CDS	MCA_RS05265	MCA1070	53
L-aspartate oxidase CDS	MCA_RS07245	MCA1472	53
S-adenosylmethionine decarboxylase proenzyme CDS	MCA_RS08610	MCA1749	53
gamma-glutamyltransferase CDS	MCA_RS10510	MCA2148	53
phosphatase PAP2 family protein CDS	MCA_RS10880	MCA2221	53
SRPBCC family protein CDS	MCA_RS12035	MCA2453	53
bifunctional aconitate hydratase 2/2-methylisocitrate dehydratase CDS	MCA_RS12190	MCA2485	53
ankyrin repeat-containing protein CDS	MCA_RS13610	MCA2780	53
molybdopterin converting factor subunit 1 CDS	MCA_RS14975	MCA3054	53
ATP synthase subunit beta CDS	MCA_RS00060	MCA0012	54
methenyltetrahydrofolate cyclohydrolase CDS	MCA_RS02490	MCA0507	54
alkene reductase CDS	MCA_RS03175	MCA0639	54
FAD-dependent oxidoreductase CDS	MCA_RS03575	MCA0724	54
hypothetical protein CDS	MCA_RS04170		54
copper chaperone PCu(A)C CDS	MCA_RS05870	MCA1192	54
KR domain-containing protein CDS	MCA_RS06110	MCA1238	54
NAD(P)-dependent alcohol dehydrogenase CDS	MCA_RS07740	MCA1575	54
heme A synthase CDS	MCA_RS08740	MCA1778	54
30S ribosomal protein S4 CDS	MCA_RS11505	MCA2348	54
phosphoribosyl-ATP pyrophosphatase CDS	MCA_RS13710	MCA2800	54
membrane protein CDS	MCA_RS14265	MCA2912	54
alanine dehydrogenase CDS	MCA_RS02795	MCA0563	55
type I-E CRISPR-associated protein Cse1/CasA CDS	MCA_RS04595	MCA0935	55
peroxiredoxin CDS	MCA_RS05015	MCA1023	55
orotidine-5'-phosphate decarboxylase CDS	MCA_RS05385	MCA1094	55
hypothetical protein CDS	MCA_RS07875		55
glycine zipper 2TM domain-containing protein CDS	MCA_RS10495	MCA2145	55
30S ribosomal protein S17 CDS	MCA_RS11570	MCA2363	55
tetraacyldisaccharide 4'-kinase CDS	MCA_RS03145	MCA0633	56
bacterioferritin CDS	MCA_RS03765	MCA0762	56
acyltransferase CDS	MCA_RS07015	MCA1426	56
DUF3570 domain-containing protein CDS	MCA_RS11820	MCA2410	56
hypothetical protein CDS	MCA_RS12880		56
DUF3024 domain-containing protein CDS	MCA_RS01040	MCA0211	57
transcription termination/antitermination protein NusG CDS	MCA_RS05220	MCA1061	57
hypothetical protein CDS	MCA_RS08635	MCA1753	57
50S ribosomal protein L32 CDS	MCA_RS09810	MCA2005	57
TIGR01777 family protein CDS	MCA_RS10985	MCA2243	57
dihydropteroate synthase CDS	MCA_RS11350	MCA2317	57
glutamine-synthetase adenylyltransferase CDS	MCA_RS11490	MCA2345	57
sigma-54-dependent Fis family transcriptional regulator CDS	MCA_RS12135	MCA2474	57
Fe-S assembly protein IscX CDS	MCA_RS13830	MCA2825	57
histidine phosphatase family protein CDS	MCA_RS15185	MCA3096	57
exodeoxyribonuclease III CDS	MCA_RS01580	MCA0321	58
alpha-D-glucose phosphate-specific phosphoglucomutase CDS	MCA_RS03015	MCA0607	58
hypothetical protein CDS	MCA_RS08785	MCA1787	58
4-hydroxy-tetrahydrodipicolinate reductase CDS	MCA_RS09110	MCA1854	58
ATP-dependent DNA helicase RecG CDS	MCA_RS09290	MCA1892	58
50S ribosomal protein L16 CDS	MCA_RS11580	MCA2365	58
hypothetical protein CDS	MCA_RS13385	MCA2732	58
2-amino-4-hydroxy-6- hydroxymethyldihydropteridine diphosphokinase CDS	MCA_RS14640	MCA2987	58
phosphopantetheine adenylyltransferase CDS	MCA_RS00330	MCA0066	59
lipoyl synthase CDS	MCA_RS00550	MCA0110	59
ferredoxin CDS	MCA_RS01405	MCA0287	59
hypothetical protein CDS	MCA_RS01705	MCA0346	59
hypothetical protein CDS	MCA_RS15640	MCA1081	59
hypothetical protein CDS	MCA_RS07110		59
50S ribosomal protein L30 CDS	MCA_RS15770	MCA2354	59
TIGR02281 family clan AA aspartic protease CDS	MCA_RS01525	MCA0310	60
diguanylate cyclase CDS	MCA_RS03795	MCA0768	60
hypothetical protein CDS	MCA_RS08030	MCA1635	60
penicillin-binding protein 1B CDS	MCA_RS08220	MCA1672	60
carB CDS	MCA_RS09100	MCA1852	60
hypothetical protein CDS	MCA_RS09245	MCA1881	60
bilirubin oxidase CDS	MCA_RS09840	MCA2011	60
1-acyl-sn-glycerol-3-phosphate acyltransferase CDS	MCA_RS10045	MCA2052	60
RNA polymerase sigma factor RpoD CDS	MCA_RS14675	MCA2994	60
pimeloyl-[acyl-carrier protein] methyl ester esterase CDS	MCA_RS05560	MCA1127	61
PAS domain S-box protein CDS	MCA_RS06145	MCA1246	61
hypothetical protein CDS	MCA_RS06530	MCA1324	61
molecular chaperone GroEL CDS	MCA_RS08380	MCA1704	61
AcrB/AcrD/AcrF family protein CDS	MCA_RS10530	MCA2152	61
RNA polymerase-associated protein RapA CDS	MCA_RS12415	MCA2531	61
glycosyltransferase CDS	MCA_RS12495	MCA2547	61
hypothetical protein CDS	MCA_RS12975	MCA2650	61
hypothetical protein CDS	MCA_RS13670	MCA2792	61
glycosyl transferase CDS	MCA_RS14625	MCA2984	61
KpsF/GutQ family sugar-phosphate isomerase CDS	MCA_RS03670	MCA0746	62
hypothetical protein CDS	MCA_RS03740		62
sigma-54-dependent Fis family transcriptional regulator CDS	MCA_RS05420	MCA1102	62
CusA/CzcA family heavy metal efflux RND transporter CDS	MCA_RS06405	MCA1298	62
twitching motility protein PilT CDS	MCA_RS07575	MCA1538	62
co-chaperone DjlA CDS	MCA_RS00100	MCA0020	63
MBL fold metallo-hydrolase CDS	MCA_RS03260	MCA0660	63
IS5 family transposase ISMca7 CDS	MCA_RS04360	MCA0887	63
PAS domain S-box protein CDS	MCA_RS08225	MCA1673	63
exodeoxyribonuclease VII large subunit CDS	MCA_RS08940	MCA1818	63
CPBP family intramembrane metalloprotease CDS	MCA_RS12030		63
S41 family peptidase CDS	MCA_RS12425	MCA2533	63
transcriptional regulator CDS	MCA_RS14765	MCA3010	63
rod shape-determining protein CDS	MCA_RS00500	MCA0100	64
30S ribosomal protein S9 CDS	MCA_RS04445	MCA0905	64
MFS transporter CDS	MCA_RS09465	MCA1932	64
ABC transporter CDS	MCA_RS10165	MCA2076	64
exodeoxyribonuclease I CDS	MCA_RS11675	MCA2382	64
3-hexulose-6-phosphate synthase CDS	MCA_RS13415	MCA2738	64
metalloprotease TldD CDS	MCA_RS01890	MCA0382	65
heavy metal translocating P-type ATPase CDS	MCA_RS02240	MCA0451	65
cysteine--tRNA ligase CDS	MCA_RS02500	MCA0509	65
methylthioribulose 1-phosphate dehydratase CDS	MCA_RS03950	MCA0799	65
DUF2333 domain-containing protein CDS	MCA_RS04245	MCA0862	65
ABC transporter ATP-binding protein CDS	MCA_RS04395	MCA0894	65
tol-pal system protein YbgF CDS	MCA_RS06070	MCA1231	65
hypothetical protein CDS	MCA_RS07325	MCA1489	65
heavy metal translocating P-type ATPase CDS	MCA_RS09375	MCA1911	65
hypothetical protein CDS	MCA_RS09815	MCA2006	65
CusA/CzcA family heavy metal efflux RND transporter CDS	MCA_RS11085	MCA2264	65
hypothetical protein CDS	MCA_RS12950	MCA2645	65
LOG family protein CDS	MCA_RS15155	MCA3091	65
AcrB/AcrD/AcrF family protein CDS	MCA_RS00890	MCA0178	66
LamB/YcsF family protein CDS	MCA_RS02370	MCA0476	66
LPS-assembly protein LptD CDS	MCA_RS02985	MCA0601	66
hydroxymethylpyrimidine/phosphomethylpyrimidine kinase CDS	MCA_RS03125	MCA0629	66
methanol dehydrogenase CDS	MCA_RS03865	MCA0782	66
arylesterase CDS	MCA_RS06895	MCA1401	66
polyphosphate kinase 1 CDS	MCA_RS09570	MCA1954	66
aminodeoxychorismate lyase CDS	MCA_RS09775	MCA1998	66
cytochrome c oxidase subunit II CDS	MCA_RS11760	MCA2397	66
DNA primase CDS	MCA_RS14670	MCA2993	66
nickel-iron hydrogenase small subunit CDS	MCA_RS00835	MCA0166	67
iron export ABC transporter permease subunit FetB CDS	MCA_RS00850	MCA0169	67
MCE family protein CDS	MCA_RS00865	MCA0172	67
protein disulfide oxidoreductase CDS	MCA_RS02000	MCA0403	67
rRNA small subunit methyltransferase A CDS	MCA_RS03000	MCA0604	67
NADH-quinone oxidoreductase subunit A CDS	MCA_RS06690	MCA1359	67
twin-arginine translocase TatA/TatE family subunit CDS	MCA_RS07320	MCA1488	67
glycolate oxidase iron-sulfur subunit CDS	MCA_RS07375	MCA1499	67
DUF2721 domain-containing protein CDS	MCA_RS09015	MCA1835	67
[acyl-carrier-protein] S-malonyltransferase CDS	MCA_RS09795	MCA2002	67
proline--tRNA ligase CDS	MCA_RS09850	MCA2013	67
HAD-IB family hydrolase CDS	MCA_RS10220	MCA2087	67
formylmethanofuran dehydrogenase subunit C CDS	MCA_RS13985	MCA2857	67
cellulose-binding protein CDS	MCA_RS00245		68
thioredoxin TrxA CDS	MCA_RS00285	MCA0057	68
DNA-binding response regulator CDS	MCA_RS03815	MCA0772	68
prephenate dehydratase CDS	MCA_RS06975	MCA1418	68
GGDEF domain-containing protein CDS	MCA_RS07550	MCA1533	68
cytochrome bc complex cytochrome b subunit CDS	MCA_RS09605	MCA1961	68
UMP kinase CDS	MCA_RS02825	MCA0569	69
type I-C CRISPR-associated protein Cas8c/Csd1 CDS	MCA_RS03240	MCA0655	69
protoporphyrinogen oxidase HemJ CDS	MCA_RS06205	MCA1258	69
NADH-quinone oxidoreductase subunit M CDS	MCA_RS06635	MCA1348	69
hypothetical protein CDS	MCA_RS12530	MCA2555	69
hypothetical protein CDS	MCA_RS00765	MCA0153	70
[truncated: 1,024 more rows]

## Sheet: Table S7
Table S7. BlastP analysis of the M. capsulatus Bath MCA0274 Type I restriction endonuclease (hits with >40% identity)
Description	Scientific Name	Max Score	Total Score	Query Cover	E value	Per. ident	Acc. Len	Accession
type I restriction endonuclease subunit R [Methylococcus capsulatus]	Methylococcus capsulatus	2070	2070	1	0	100	1002	WP_010959638.1
type I restriction endonuclease subunit R [Methylococcus capsulatus]	Methylococcus capsulatus	2029	2029	1	0	97.8	1000	WP_218797099.1
type I restriction endonuclease subunit R [Methylococcus geothermalis]	Methylococcus geothermalis	1715	1715	1	0	81.2	1034	WP_169602212.1
type I restriction endonuclease subunit R [Methylocaldum sp. RMAD-M]	Methylocaldum sp. RMAD-M	1658	1658	1	0	82.5	998	WP_210024098.1
type I restriction endonuclease subunit R [Methylococcus sp. Mc7]	Methylococcus sp. Mc7	1642	1642	1	0	80.27	1034	WP_218807168.1
type I restriction endonuclease subunit R [Methylomonas sp. MK1]	Methylomonas sp. MK1	1638	1638	1	0	78.35	1018	WP_020482854.1
type I restriction endonuclease subunit R [Methylomonas sp. LWB]	Methylomonas sp. LWB	1631	1631	1	0	78.08	1018	WP_071156341.1
type I restriction endonuclease subunit R [Methylomonas fluvii]	Methylomonas fluvii	1629	1629	1	0	78.08	1018	WP_192394388.1
type I restriction endonuclease subunit R [Methylomonas koyamae]	Methylomonas koyamae	1625	1625	0.99	0	78.5	1145	WP_054760554.1
type I restriction endonuclease subunit R [Methylomicrobium lacus]	Methylomicrobium lacus	1623	1623	0.99	0	78.1	1016	WP_024299733.1
type I restriction endonuclease subunit R [Methylomonas sp. ZR1]	Methylomonas sp. ZR1	1622	1622	1	0	78.06	1018	WP_171696233.1
type I restriction endonuclease subunit R [Methylomonas koyamae]	Methylomonas koyamae	1618	1618	0.99	0	78.4	1144	WP_310748002.1
type I restriction endonuclease subunit R [Methylomonas sp.]	Methylomonas sp.	1618	1618	1	0	77.67	1017	MHQ2263879.1
type I restriction endonuclease subunit R [Methylomonas methanica]	Methylomonas methanica	1609	1609	0.99	0	77.9	1013	WP_064007183.1
type I restriction endonuclease subunit R [Methylococcaceae bacterium]	Methylococcaceae bacterium	1471	1471	1	0	70.78	1144	MFI3119102.1
type I restriction endonuclease subunit R [Methylocaldum gracile]	Methylocaldum gracile	1285	1285	0.99	0	62.39	1146	WP_133718624.1
MAG: type I restriction endonuclease subunit R, partial [Methylococcaceae bacterium]	Methylococcaceae bacterium	1257	1257	0.75	0	79.62	788	TAN53473.1
type I restriction endonuclease subunit R [Methylococcaceae bacterium]	Methylococcaceae bacterium	1234	1234	1	0	60.17	1169	HLF96482.1
type I restriction endonuclease subunit R [Methylococcaceae bacterium]	Methylococcaceae bacterium	1193	1193	0.99	0	59.75	1162	NJD05823.1
type I restriction endonuclease subunit R [Methylocystis sp.]	Methylocystis sp.	1087	1087	0.99	0	53.94	1006	WP_292529951.1
type I restriction endonuclease [Methylobacter sp.]	Methylobacter sp.	839	839	0.98	0	45.71	1012	MCX7103105.1
type I restriction enzyme subunit R domain-containing protein [Methylococcus sp. ANG]	Methylococcus sp. ANG	820	820	0.49	0	84.39	488	WP_367027167.1
type I restriction endonuclease [Methylococcus sp. ANG]	Methylococcus sp. ANG	811	811	0.5	0	76.02	543	WP_367027168.1
type I restriction endonuclease subunit R [Methylomonas sp. AM2-LC]	Methylomonas sp. AM2-LC	768	768	0.97	0	43.93	985	WP_347988388.1
type I restriction endonuclease subunit R [Methylobacter sp. S3L5C]	Methylobacter sp. S3L5C	762	762	0.98	0	43.25	983	WP_243217435.1
type I restriction endonuclease subunit R [Methylomonas sp. LL1]	Methylomonas sp. LL1	747	747	0.97	0	43.13	989	WP_196435004.1
type I restriction endonuclease subunit R [Methyloprofundus sp.]	Methyloprofundus sp.	736	736	0.98	0	42.08	1016	MBE0469369.1
type I restriction endonuclease subunit R [Methylomonas sp. UP202]	Methylomonas sp. UP202	722	722	0.95	0	43.46	1008	WP_281021171.1
type I restriction endonuclease subunit R [Methyloglobulus sp.]	Methyloglobulus sp.	722	722	0.97	0	41.5	1017	MEQ1560029.1
type I restriction endonuclease subunit R [Methylomonas sp. YC3]	Methylomonas sp. YC3	722	722	0.95	0	43.46	1008	WP_458138074.1
type I restriction endonuclease subunit R [Methylotuvimicrobium sp.]	Methylotuvimicrobium sp.	721	721	0.97	0	42.14	1010	WP_431066535.1
type I restriction endonuclease subunit R [Methylobacter sp.]	Methylobacter sp.	720	720	0.95	0	42.83	1010	WP_333873512.1
type I restriction endonuclease subunit R [Methylotuvimicrobium alcaliphilum]	Methylotuvimicrobium alcaliphilum	719	719	0.97	0	41.83	1013	WP_014150090.1
type I restriction endonuclease subunit R [Methylotuvimicrobium sp. KM2]	Methylotuvimicrobium sp. KM2	718	718	0.98	0	41.18	1010	WP_341326810.1
type I restriction endonuclease subunit R [Methylotuvimicrobium alcaliphilum]	Methylotuvimicrobium alcaliphilum	717	717	0.97	0	41.93	1013	WP_420538263.1
type I restriction endonuclease subunit R [Methylomonas subterranea]	Methylomonas subterranea	717	717	0.97	0	42.09	1000	WP_256600906.1
type I restriction endonuclease subunit R [Methylomonas sp. EFPC3]	Methylomonas sp. EFPC3	716	716	0.97	0	41.89	1008	WP_278211033.1
type I restriction endonuclease subunit R [Methylobacter sp. YRD-M1]	Methylobacter sp. YRD-M1	715	715	0.97	0	42.63	1010	WP_268121140.1
type I restriction endonuclease subunit R [Candidatus Methylospira mobilis]	Candidatus Methylospira mobilis	714	714	0.95	0	42.86	1000	WP_153250578.1
type I restriction endonuclease subunit R [Methylomicrobium sp.]	Methylomicrobium sp.	714	714	0.95	0	42.35	1027	MGJ0514897.1
type I restriction endonuclease subunit R [Methylomonas fluvii]	Methylomonas fluvii	714	714	0.97	0	42.15	1001	WP_192395740.1
type I restriction endonuclease subunit R [Methylotuvimicrobium sp. KM1]	Methylotuvimicrobium sp. KM1	713	713	0.98	0	40.88	1010	WP_404358371.1
type I restriction endonuclease subunit R [Methylomicrobium sp. Wu6]	Methylomicrobium sp. Wu6	712	712	0.95	0	43.19	1010	WP_326500325.1
type I restriction endonuclease subunit R [Methylomonas koyamae]	Methylomonas koyamae	712	712	0.97	0	41.87	1001	WP_310748244.1
type I restriction endonuclease subunit R [Methylomonas sp. PHL2-19]	Methylomonas sp. PHL2-19	711	711	0.97	0	42.04	1008	XYS67126.1
DEAD/DEAH box helicase family protein [Methylococcaceae bacterium]	Methylococcaceae bacterium	710	710	0.89	0	43.46	916	MFI3136580.1
type I restriction endonuclease subunit R [Methylomonas rosea]	Methylomonas rosea	707	707	0.95	0	42.64	1008	WP_256607801.1
type I restriction endonuclease subunit R [Methylomonas sp.]	Methylomonas sp.	707	707	0.91	0	43.23	937	MHQ2272210.1
type I restriction endonuclease subunit R [Methylomonas rapida]	Methylomonas rapida	707	707	0.95	0	42.95	1000	WP_255186921.1
type I restriction endonuclease subunit R [Methylomonas koyamae]	Methylomonas koyamae	707	707	0.95	0	42.94	1008	WP_064025886.1
MULTISPECIES: type I restriction endonuclease subunit R [Methylomicrobium]	Methylomicrobium	706	706	0.95	0	43.12	1009	WP_005369681.1
type I restriction endonuclease subunit R [Methylobacter tundripaludum]	Methylobacter tundripaludum	705	705	0.95	0	42.7	1010	WP_104427591.1
type I restriction endonuclease subunit R [Methylobacter sp.]	Methylobacter sp.	704	704	0.97	0	41.26	1027	MGZ8157617.1
type I restriction endonuclease subunit R [Methylobacter sp.]	Methylobacter sp.	699	699	0.95	0	42.48	1010	MCK9396471.1
type I restriction endonuclease subunit R [Methylobacter tundripaludum]	Methylobacter tundripaludum	699	699	0.95	0	42.48	1010	WP_006891255.1
type I restriction endonuclease subunit R [Methylococcaceae bacterium]	Methylococcaceae bacterium	696	696	0.97	0	41.25	1000	NOS88143.1
type I restriction endonuclease subunit R [Methylobacter sp.]	Methylobacter sp.	688	688	0.87	0	44.15	938	MGZ8239379.1
MAG: type I restriction endonuclease subunit R [Methylococcaceae bacterium]	Methylococcaceae bacterium	566	566	0.66	0	47.14	679	TSA39461.1
type I restriction endonuclease subunit R [Methylicorpusculum oleiharenae]	Methylicorpusculum oleiharenae	560	560	0.67	0	46.4	716	WP_231089147.1
